# Supplementary material for: Bis[2,6-bis­(1H-benzimidazol-2-yl)pyridine]­nickel(II) dipicrate dimethyl­formamide disolvate
Source: Acta Crystallogr Sect E Struct Rep Online. 2010 Jul 17;66(Pt 8):m967. doi: 10.1107/S160053681002773X (PMC3007574; doi:10.1107/S160053681002773X)
Supplement: Supplementary file 2 [file e-66-0m967-Isup2.hkl]

# 
# h,k,l, Fc-squared, Fo-squared, sigma(Fo-squared) and status flag 
# 
data_I
_shelx_title ' I         P 2(1)/n     R' 
_shelx_refln_list_code          4 
_shelx_F_calc_maximum      579.71 
_exptl_crystal_F_000      2648.00 
_reflns_d_resolution_high  0.7700 
 
loop_ 
 _symmetry_equiv_pos_as_xyz 
 'x, y, z' 
 '-x+1/2, y+1/2, -z+1/2' 
 '-x, -y, -z' 
 'x-1/2, -y-1/2, z-1/2' 
 
_cell_length_a    14.2087 
_cell_length_b    26.5215 
_cell_length_c    14.6989 
_cell_angle_alpha  90.000 
_cell_angle_beta   93.775 
_cell_angle_gamma  90.000 
 
_shelx_F_squared_multiplier     1.000 
 
loop_ 
 _refln_index_h 
 _refln_index_k 
 _refln_index_l 
 _refln_F_squared_calc 
 _refln_F_squared_meas 
 _refln_F_squared_sigma 
 _refln_observed_status 
   4   0   0   336064.38   292510.97   2200.78 o 
   6   0   0      889.53      987.82     40.69 o 
   8   0   0       89.48       71.43     42.50 o 
  10   0   0     2094.28     1972.74     75.52 o 
  12   0   0     1699.99     1610.71     84.16 o 
  14   0   0     1957.80     1923.93    136.41 o 
  16   0   0       83.48       27.33     74.65 o 
  18   0   0       57.94      130.91     98.23 o 
   3   1   0      484.46      502.00     32.01 o 
   4   1   0    13426.85    12773.78     80.38 o 
   5   1   0     4599.50     4495.51     49.73 o 
   6   1   0       95.82       84.94     22.46 o 
   7   1   0      566.95      698.80     33.70 o 
   8   1   0      273.64      333.00     33.57 o 
   9   1   0      217.84      260.67     33.46 o 
  10   1   0      207.45      196.18     43.46 o 
  11   1   0     1680.85     1785.67     65.76 o 
  12   1   0      138.77       82.30     38.27 o 
  13   1   0        1.68        2.98     35.57 o 
  14   1   0      455.82      459.82     51.65 o 
  15   1   0       25.06       25.03     41.05 o 
  16   1   0     1426.01     1552.37     78.11 o 
  17   1   0       13.43        5.10     44.08 o 
  18   1   0       61.41       71.30     61.04 o 
   2   2   0     3255.28     2894.44     24.82 o 
   3   2   0    19105.04    18232.57    118.77 o 
   4   2   0   137634.81   136468.25    688.01 o 
   5   2   0      163.52      163.79     25.72 o 
   6   2   0     1999.32     1912.78     34.69 o 
   7   2   0     2210.34     2062.47     43.20 o 
   8   2   0    20339.50    20230.85    139.60 o 
   9   2   0        9.50       17.68     25.13 o 
  10   2   0     1103.97     1243.84     47.59 o 
  11   2   0       63.54      119.49     39.54 o 
  12   2   0       83.49       99.85     46.59 o 
  13   2   0      206.24      206.82     47.88 o 
  14   2   0     2350.37     2237.98     76.20 o 
  15   2   0     1854.94     1971.98     78.82 o 
  16   2   0      201.53      216.37     58.40 o 
  17   2   0      866.81      872.69     84.26 o 
  18   2   0      192.25      141.46     59.68 o 
   2   3   0      445.46      502.23      8.97 o 
   3   3   0    22483.97    21789.79    109.21 o 
   4   3   0     3137.97     2807.91     40.18 o 
   5   3   0    11630.74    10992.40     81.80 o 
   6   3   0     1177.54     1024.38     31.86 o 
   7   3   0    14566.84    14904.91    165.19 o 
   8   3   0     6591.05     7078.38     80.69 o 
   9   3   0      143.63      108.99     32.84 o 
  10   3   0     1296.51     1419.89     52.26 o 
  11   3   0     2498.97     2696.26     66.16 o 
  12   3   0     2474.55     2733.30     67.26 o 
  13   3   0      239.00      222.55     48.79 o 
  14   3   0       65.76       35.39     40.17 o 
  15   3   0      542.68      450.59     60.46 o 
  16   3   0       34.70       54.36     46.63 o 
  17   3   0       17.09        9.50     43.70 o 
  18   3   0      427.68      342.13     71.69 o 
   0   4   0     1724.59     1678.45     15.68 o 
   1   4   0      481.11      339.50      8.95 o 
   2   4   0     3048.35     2717.86     18.14 o 
   3   4   0     7401.38     6904.89     88.91 o 
   4   4   0    28576.06    28130.59    149.23 o 
   5   4   0    32542.93    31603.81    176.05 o 
   6   4   0     1793.48     1805.65     33.02 o 
   7   4   0      292.60      510.20     28.35 o 
   8   4   0    20875.75    22221.82    161.81 o 
   9   4   0     1883.76     2016.42     51.84 o 
  10   4   0     2043.87     2012.66     52.92 o 
  11   4   0        0.26      -15.68     31.83 o 
  12   4   0     1794.45     1788.38     65.07 o 
  13   4   0      241.29      216.65     46.20 o 
  14   4   0      470.80      490.40     63.97 o 
  15   4   0     1247.01     1305.77     65.68 o 
  16   4   0      173.35      134.85     50.99 o 
  17   4   0      708.93      673.47     73.19 o 
  18   4   0       96.67       21.12     44.31 o 
   1   5   0     1085.50     1070.76     11.84 o 
   2   5   0     7907.69     7277.22     30.63 o 
   3   5   0     5001.69     4800.51     31.00 o 
   4   5   0     1440.61     1254.97     22.55 o 
   5   5   0      309.66      343.13     15.37 o 
   6   5   0     1081.71     1107.90     29.34 o 
   7   5   0     2560.46     2363.19     42.71 o 
   8   5   0      934.22      980.59     42.65 o 
   9   5   0     2621.16     2467.00     55.48 o 
  10   5   0      739.25      814.73     48.31 o 
  11   5   0     1666.28     1603.27     73.47 o 
  12   5   0     1273.20     1315.16     56.08 o 
  13   5   0       18.99       28.92     36.28 o 
  14   5   0        4.40       21.37     41.04 o 
  15   5   0      316.17      352.28     54.07 o 
  16   5   0       53.95       62.14     39.00 o 
  17   5   0        2.46        5.37     38.37 o 
  18   5   0      686.09      588.59     72.10 o 
   0   6   0   170545.28   152607.66   1333.56 o 
   1   6   0    27611.84    26353.40    168.58 o 
   2   6   0     7002.05     6957.68     35.48 o 
   3   6   0    16974.12    16793.69     82.08 o 
   4   6   0    19999.31    18862.11     89.86 o 
   5   6   0      486.90      423.90     18.94 o 
   6   6   0      302.22      371.23     17.35 o 
   7   6   0     3829.22     3450.47     37.48 o 
   8   6   0      604.49      661.97     36.85 o 
   9   6   0     4421.57     4422.84     66.85 o 
  10   6   0      346.67      365.35     38.50 o 
  11   6   0      570.88      707.33     50.06 o 
  12   6   0      721.41      741.25     50.65 o 
  13   6   0     1900.53     1856.22     75.88 o 
  14   6   0     1451.47     1314.18     52.05 o 
  15   6   0       59.93       24.44     33.96 o 
  16   6   0      282.06      248.55     43.10 o 
  17   6   0      154.98      147.54     59.21 o 
  18   6   0       18.93       22.93     37.70 o 
   1   7   0      771.73      573.51     19.64 o 
   2   7   0      313.54      207.88     12.50 o 
   3   7   0    15245.38    15430.10     62.81 o 
   4   7   0    21422.57    20662.23    105.06 o 
   5   7   0     2125.34     2184.18     25.17 o 
   6   7   0     3831.22     3693.13     32.98 o 
   7   7   0     1511.76     1809.75     28.74 o 
   8   7   0       60.30       86.71     21.37 o 
   9   7   0     1129.14     1094.03     40.76 o 
  10   7   0       28.64       50.55     22.54 o 
  11   7   0      223.05      243.66     30.31 o 
  12   7   0      207.96      155.51     30.89 o 
  13   7   0      356.26      392.86     36.27 o 
  14   7   0     1338.67     1290.08     50.84 o 
  15   7   0      380.03      413.72     48.63 o 
  16   7   0      537.75      490.26     48.76 o 
  17   7   0      864.30      870.57     58.95 o 
  18   7   0      192.06      179.57     55.35 o 
   0   8   0    25013.60    25878.33    348.22 o 
   1   8   0      433.04      459.98     16.13 o 
   2   8   0    19363.28    18526.08     90.12 o 
   3   8   0     5196.84     5110.35     60.92 o 
   4   8   0     3384.39     3267.65     21.65 o 
   5   8   0     4639.74     4592.65     38.29 o 
   6   8   0     9547.18     9377.85     61.80 o 
   7   8   0      710.72      889.13     22.29 o 
   8   8   0    10990.24    10744.80     94.25 o 
   9   8   0      570.97      637.33     29.77 o 
  10   8   0     4223.26     4392.91     52.70 o 
  11   8   0        0.22      -10.07     21.56 o 
  12   8   0       17.83       35.67     24.90 o 
  13   8   0      137.35      158.13     31.77 o 
  14   8   0       37.85        1.73     26.20 o 
  15   8   0       49.28       25.77     31.79 o 
  16   8   0        0.82       -3.24     31.85 o 
  17   8   0      100.28      121.87     51.78 o 
   1   9   0     4102.23     3976.82    111.35 o 
   2   9   0     2994.91     2742.46     23.70 o 
   3   9   0       95.66      100.22     12.55 o 
   4   9   0      497.82      435.08     10.13 o 
   5   9   0      316.77      390.41     13.92 o 
   6   9   0     7318.93     6829.94     50.71 o 
   7   9   0      711.24      809.60     26.95 o 
   8   9   0      526.20      530.01     27.81 o 
   9   9   0     1373.89     1413.22     31.97 o 
  10   9   0       18.39       26.65     20.04 o 
  11   9   0     1049.94      949.81     86.78 o 
  12   9   0      113.89      101.93     35.23 o 
  13   9   0      258.76      201.57     42.74 o 
  14   9   0     1027.39      970.03     50.94 o 
  15   9   0       18.68       42.15     38.72 o 
  16   9   0      867.94      951.74     51.26 o 
  17   9   0       12.67      -25.38     37.92 o 
   0  10   0      183.86      262.20     15.28 o 
   1  10   0     6469.23     5848.64     45.54 o 
   2  10   0       11.07       11.28      9.10 o 
   3  10   0     5298.03     4599.35     34.91 o 
   4  10   0     2646.13     2584.43     23.75 o 
   5  10   0       12.21       25.05      9.60 o 
   6  10   0      703.80      850.16     18.67 o 
   7  10   0      980.08     1198.77     24.39 o 
   8  10   0     1215.50     1226.13     26.83 o 
   9  10   0       11.27        7.14     16.84 o 
  10  10   0     8965.16     9053.70     75.71 o 
  11  10   0        7.92      -26.15     26.15 o 
  12  10   0     9161.00     9265.24     86.09 o 
  13  10   0       18.76       31.89     25.95 o 
  14  10   0      426.51      404.09     38.09 o 
  15  10   0      560.95      618.96     45.07 o 
  16  10   0      698.13      685.96     56.30 o 
  17  10   0      679.30      599.05     67.42 o 
   1  11   0     9237.47     8672.98     59.74 o 
   2  11   0      495.67      488.08     12.90 o 
   3  11   0     1270.91     1225.72     17.85 o 
   4  11   0      529.23      436.72     18.53 o 
   5  11   0       25.98       29.75      9.93 o 
   6  11   0    11343.78    11123.41     70.69 o 
   7  11   0     6332.55     6410.87     51.26 o 
   8  11   0     1627.54     1795.35     33.65 o 
   9  11   0     3112.07     3201.97     42.45 o 
  10  11   0      157.50      141.09     27.77 o 
  11  11   0      173.14      111.36     24.75 o 
  12  11   0      991.12     1035.94     41.46 o 
  13  11   0     1260.85     1233.27     44.66 o 
  14  11   0      264.50      274.87     38.70 o 
  15  11   0       80.64      100.41     35.26 o 
  16  11   0       19.44       20.50     34.15 o 
  17  11   0      138.07      111.02     40.78 o 
   0  12   0    18556.61    20277.56    149.75 o 
   1  12   0      106.12      119.34     13.01 o 
   2  12   0        1.21        5.21      7.51 o 
   3  12   0     5338.40     4912.53     40.27 o 
   4  12   0    10882.04    11591.08     70.03 o 
   5  12   0    23664.13    23646.60    158.95 o 
   6  12   0     1177.27     1347.67     22.30 o 
   7  12   0     1027.73      937.94     27.67 o 
   8  12   0     4944.72     5313.33     54.21 o 
   9  12   0      156.24      152.88     19.69 o 
  10  12   0     1578.31     1631.43     43.72 o 
  11  12   0       64.80       72.95     23.22 o 
  12  12   0      139.77      138.07     26.91 o 
  13  12   0     1235.78     1192.39     54.43 o 
  14  12   0        0.67       15.49     25.46 o 
  15  12   0      210.89      253.20     37.68 o 
  16  12   0       11.95       -0.94     28.42 o 
  17  12   0        4.64       -8.53     31.87 o 
   1  13   0    25720.61    26441.70    162.91 o 
   2  13   0     4737.32     4959.53     36.33 o 
   3  13   0     3883.89     4343.40     34.88 o 
   4  13   0     1071.66     1261.19     20.43 o 
   5  13   0      180.91      215.31     14.73 o 
   6  13   0     1743.96     1844.53     27.29 o 
   7  13   0      215.67      276.39     17.23 o 
   8  13   0      199.05      212.68     23.71 o 
   9  13   0     4169.67     4125.27     61.68 o 
  10  13   0     1065.21     1092.80     36.20 o 
  11  13   0     3600.74     3782.54     52.84 o 
  12  13   0      229.40      186.54     30.68 o 
  13  13   0     1788.90     1895.45     60.04 o 
  14  13   0      263.62      267.68     44.52 o 
  15  13   0      517.29      478.83     55.14 o 
  16  13   0       89.55       41.67     42.54 o 
  17  13   0       94.21       56.71     49.07 o 
   0  14   0     1374.95     1351.86     42.14 o 
   1  14   0       35.73       15.94     12.13 o 
   2  14   0     7549.55     7659.10     50.59 o 
   3  14   0       68.64       18.71     10.89 o 
   4  14   0     1506.83     1518.13     25.90 o 
   5  14   0      405.34      312.93     22.12 o 
   6  14   0      533.22      516.64     36.91 o 
   7  14   0      155.34      145.61     16.43 o 
   8  14   0       26.37       41.12     19.24 o 
   9  14   0      564.08      570.83     30.90 o 
  10  14   0        1.71       10.36     18.62 o 
  11  14   0     1871.91     1869.99     39.84 o 
  12  14   0       12.90        0.42     20.83 o 
  13  14   0       21.11        9.69     27.98 o 
  14  14   0        3.62       17.12     25.17 o 
  15  14   0      981.72     1045.78     72.08 o 
  16  14   0       16.49        9.72     44.27 o 
   1  15   0      146.51      138.99     17.62 o 
   2  15   0     4110.23     3970.65     37.68 o 
   3  15   0     4421.10     4533.36     39.09 o 
   4  15   0     1091.75     1061.47     20.89 o 
   5  15   0       14.55       20.45     12.20 o 
   6  15   0    10732.83    10891.13    139.38 o 
   7  15   0      459.97      517.74     21.15 o 
   8  15   0      465.19      458.53     23.09 o 
   9  15   0       22.82       17.27     18.47 o 
  10  15   0       34.73       24.77     17.50 o 
  11  15   0     1213.50     1069.72     35.57 o 
  12  15   0        1.41        7.29     17.85 o 
  13  15   0      453.37      444.97     41.02 o 
  14  15   0      554.65      646.61     40.08 o 
  15  15   0      137.81      115.24     34.24 o 
  16  15   0        8.19       20.64     47.29 o 
   0  16   0    14310.73    15586.82    187.42 o 
   1  16   0      836.53      948.57     29.97 o 
   2  16   0     5781.52     5550.31     52.13 o 
   3  16   0     1193.45     1226.76     22.90 o 
   4  16   0      214.55      255.59     20.97 o 
   5  16   0     2433.68     2249.15     33.99 o 
   6  16   0      207.98      262.04     22.48 o 
   7  16   0     3023.74     3026.37     56.44 o 
   8  16   0     1820.86     1753.72     32.26 o 
   9  16   0      152.96      118.30     20.30 o 
  10  16   0     3062.96     3310.25     45.63 o 
  11  16   0      716.28      725.34     57.24 o 
  12  16   0      493.72      538.52     35.55 o 
  13  16   0       18.29       29.83     29.91 o 
  14  16   0       71.70       68.91     28.70 o 
  15  16   0       32.79       32.38     28.57 o 
  16  16   0      417.26      386.43     90.86 o 
   1  17   0        9.26       27.03     17.30 o 
   2  17   0     1318.67     1199.72     25.07 o 
   3  17   0        3.44       11.02     11.40 o 
   4  17   0     2394.91     2510.08     30.92 o 
   5  17   0     1228.38     1358.14     26.13 o 
   6  17   0     4411.09     4311.34     44.95 o 
   7  17   0     2205.06     2232.61     52.68 o 
   8  17   0      340.94      292.00     38.65 o 
   9  17   0     3379.56     3429.40     46.22 o 
  10  17   0        2.71      -18.18     18.18 o 
  11  17   0     3332.73     3196.40     81.47 o 
  12  17   0      217.51      171.91     26.22 o 
  13  17   0      112.00       74.08     32.60 o 
  14  17   0       84.15       97.51     29.03 o 
  15  17   0      453.39      476.63     62.60 o 
  16  17   0      313.32      345.07     64.35 o 
   0  18   0       89.91       80.96     31.05 o 
   1  18   0      855.54     1014.26     28.12 o 
   2  18   0      352.22      309.71     18.66 o 
   3  18   0      163.68      195.77     16.81 o 
   4  18   0     2149.70     2251.39     31.10 o 
   5  18   0     1027.67     1184.44     25.93 o 
   6  18   0       56.32       45.97     23.21 o 
   7  18   0     3258.58     3299.60     62.39 o 
   8  18   0     1641.25     1714.09     54.51 o 
   9  18   0       87.34       77.38     36.20 o 
  10  18   0      457.21      499.03     54.82 o 
  11  18   0      576.35      578.02     38.80 o 
  12  18   0      504.36      449.15     32.20 o 
  13  18   0      143.48      132.88     37.31 o 
  14  18   0      835.91      963.29     72.78 o 
  15  18   0        1.39      -30.91     46.42 o 
   1  19   0     4912.85     5172.65     55.70 o 
   2  19   0     3515.88     3267.95     36.45 o 
   3  19   0      310.89      248.61     17.60 o 
   4  19   0     6384.59     6265.51     52.87 o 
   5  19   0      116.18      127.60     16.31 o 
   6  19   0     1045.62     1191.28     30.83 o 
   7  19   0      165.40      178.13     34.23 o 
   8  19   0      389.88      403.21     42.09 o 
   9  19   0     2941.96     3136.95     76.64 o 
  10  19   0      204.62      215.33     49.23 o 
  11  19   0      308.58      292.35     59.95 o 
  12  19   0     1011.16      997.24     71.47 o 
  13  19   0       64.66       75.11     56.43 o 
  14  19   0      140.53      137.97     60.72 o 
  15  19   0       58.30       87.47     68.02 o 
   0  20   0     3079.20     3295.91     80.96 o 
   1  20   0     1648.42     1750.67     39.60 o 
   2  20   0      648.20      608.83     22.24 o 
   3  20   0     8805.50     8858.02     63.94 o 
   4  20   0     2151.48     2073.80     32.71 o 
   5  20   0     4161.63     4358.86     45.70 o 
   6  20   0      128.64      129.40     24.43 o 
   7  20   0       64.69       62.92     31.33 o 
   8  20   0      968.33     1054.72     54.71 o 
   9  20   0      258.26      164.13     54.15 o 
  10  20   0      842.54      893.47     56.42 o 
  11  20   0      198.38      171.71     49.57 o 
  12  20   0        2.11       28.71     57.14 o 
  13  20   0       61.95       84.09     57.51 o 
  14  20   0      482.14      434.46     70.28 o 
   1  21   0     2176.79     2235.25     51.36 o 
   2  21   0       14.88       -4.27     13.62 o 
   3  21   0     2516.84     2259.55     46.96 o 
   4  21   0     1837.12     1826.72     65.08 o 
   5  21   0      108.70       83.10     23.45 o 
   6  21   0     1068.89     1026.09     28.09 o 
   7  21   0       82.75       62.35     38.10 o 
   8  21   0      131.90      140.73     48.60 o 
   9  21   0     1009.77     1183.23     55.62 o 
  10  21   0      120.37       99.10     42.91 o 
  11  21   0     1922.61     2069.27     76.35 o 
  12  21   0        0.05        8.51     43.57 o 
  13  21   0      107.53      128.08     57.12 o 
  14  21   0      718.75      492.69    202.25 o 
   0  22   0      177.37      245.09     46.58 o 
   1  22   0      542.78      510.99     41.03 o 
   2  22   0      438.66      437.10     23.37 o 
   3  22   0      203.18      195.83     29.67 o 
   4  22   0      103.98       79.57     18.32 o 
   5  22   0       82.40      112.84     19.18 o 
   6  22   0      555.66      561.38     30.05 o 
   7  22   0       76.55       75.11     52.87 o 
   8  22   0      711.25      748.86     53.21 o 
   9  22   0      451.28      434.35     56.14 o 
  10  22   0     1251.35     1334.54     65.39 o 
  11  22   0      321.32      204.78     96.02 o 
  12  22   0        0.28      -17.09     49.17 o 
  13  22   0      828.47      636.69    205.94 o 
  14  22   0      310.24      169.25     76.49 o 
   1  23   0     2691.44     2550.79     44.21 o 
   2  23   0       88.95       87.11     20.73 o 
   3  23   0     3453.20     3461.61     44.21 o 
   4  23   0        6.58        3.44     14.13 o 
   5  23   0        1.88       -8.30     17.44 o 
   6  23   0      575.80      592.99     33.80 o 
   7  23   0       33.28       48.89     28.80 o 
   8  23   0        1.61        4.16     29.04 o 
   9  23   0       11.07       11.75     34.57 o 
  10  23   0      153.46      140.21     54.80 o 
  11  23   0     1400.11     1413.50     78.92 o 
  12  23   0      283.79      183.88     79.25 o 
  13  23   0      348.52      271.94    144.49 o 
   1  24   0       51.31       25.51     31.05 o 
   2  24   0      415.15      357.78    111.97 o 
   3  24   0        5.75       14.28     19.65 o 
   4  24   0      128.33      132.87     22.74 o 
   5  24   0      625.62      724.29     28.35 o 
   6  24   0     2155.21     2056.81     43.73 o 
   7  24   0      227.42      238.24     37.67 o 
   8  24   0      426.76      521.13     48.95 o 
   9  24   0       28.63       14.52     36.37 o 
  10  24   0       63.30       76.18     45.17 o 
  11  24   0      172.16      156.07     82.70 o 
  12  24   0     1020.59     1084.45     87.83 o 
  13  24   0      655.37      513.67    172.47 o 
   1  25   0       80.74       78.93     24.79 o 
   2  25   0      844.02      701.68     53.14 o 
   3  25   0      106.41       98.94     21.14 o 
   4  25   0       78.90      157.29     22.34 o 
   5  25   0      277.02      280.76     24.70 o 
   6  25   0       28.40        3.11     21.71 o 
   7  25   0     3261.43     3364.34     61.54 o 
   8  25   0       65.62       72.19     32.36 o 
   9  25   0        2.50       12.81     29.56 o 
  10  25   0       63.47       31.47     42.74 o 
  11  25   0      663.87      520.24    150.79 o 
  12  25   0      209.38       84.84     62.25 o 
   0  26   0       10.80       89.83     49.90 o 
   1  26   0        2.83        3.49     22.83 o 
   2  26   0      665.85      746.48     39.22 o 
   3  26   0      258.81      283.76     27.50 o 
   4  26   0       45.27       27.44     19.03 o 
   5  26   0      810.79      700.67     32.32 o 
   6  26   0       53.58       43.15     25.79 o 
   7  26   0      432.48      514.76     48.11 o 
   8  26   0      106.55       83.38     39.06 o 
   9  26   0        0.55       33.11     32.94 o 
  10  26   0     1445.80     1716.97     64.53 o 
  11  26   0       16.27       38.33     52.34 o 
  12  26   0      680.67      589.27    180.72 o 
   1  27   0     1395.13     1366.55     49.72 o 
   2  27   0       12.86       27.07     25.46 o 
   3  27   0       71.99       77.63     28.21 o 
   4  27   0     3016.74     3297.81     53.21 o 
   5  27   0       24.27       -2.38     26.60 o 
   6  27   0     1786.02     1810.23     59.55 o 
   7  27   0      107.72      136.41     43.96 o 
   8  27   0      145.65       82.34     48.98 o 
   9  27   0      435.06      335.99    166.15 o 
  10  27   0      115.31       54.26     41.30 o 
  11  27   0      257.48      150.87     81.15 o 
   0  28   0      627.65      462.45     56.56 o 
   1  28   0       12.30      -13.74     28.47 o 
   2  28   0     1779.65     1882.22     51.31 o 
   3  28   0     1220.70     1212.35     43.06 o 
   4  28   0       84.74       64.29     25.89 o 
   5  28   0     2585.65     2758.28     59.13 o 
   6  28   0      116.19       55.83     49.58 o 
   7  28   0       60.85       54.10     33.41 o 
   8  28   0      287.17      187.73     94.12 o 
   9  28   0       11.48       31.82     35.03 o 
  10  28   0      177.85      131.79     57.30 o 
   1  29   0      327.10      321.61     53.23 o 
   2  29   0     1413.12     1327.93     68.17 o 
   3  29   0      843.36      752.68     36.30 o 
   4  29   0      408.54      489.50     49.14 o 
   5  29   0        0.04       12.47     26.70 o 
   6  29   0      234.49      250.21     71.83 o 
   7  29   0        2.20        8.22     29.46 o 
   8  29   0      265.35      177.14     69.63 o 
   9  29   0      158.34      131.51     76.99 o 
   0  30   0      110.10       87.99     60.44 o 
   1  30   0      745.99      734.32     97.04 o 
   2  30   0        0.46        9.85     31.43 o 
   3  30   0      895.84      932.65     39.96 o 
   4  30   0       96.87       98.98     29.93 o 
   5  30   0      371.49      414.59     89.32 o 
   6  30   0        3.12       -3.53     33.75 o 
   7  30   0     2187.12     2187.49     74.44 o 
   8  30   0      155.63       56.55     38.13 o 
   9  30   0        9.29        4.26     35.19 o 
   1  31   0     1099.91     1156.32     57.61 o 
   2  31   0       16.44       18.85     38.81 o 
   3  31   0      381.95      373.63    141.95 o 
   4  31   0       60.57       40.30     41.65 o 
   5  31   0       73.24        3.40     26.68 o 
   6  31   0      149.30      152.73     57.46 o 
   7  31   0       61.31       86.47     45.06 o 
   8  31   0      212.37      124.49     65.47 o 
   0  32   0       76.45      115.33     68.76 o 
   1  32   0      385.75      526.77     86.50 o 
   4  32   0      353.37      296.35    120.97 o 
   5  32   0      502.11      490.76     97.81 o 
   6  32   0      141.29      180.69     55.86 o 
   1  33   0       80.97       72.68     52.72 o 
   2  33   0      252.67      365.24     60.32 o 
   3  33   0       81.16      -17.52     51.79 o 
   4  33   0     1375.35     1375.43     84.27 o 
   5  33   0      182.34       73.55     45.85 o 
   1  34   0       53.21       21.07     64.32 o 
   2  34   0     1415.59     1643.68    184.65 o 
 -17   0   1      393.66      523.18     93.28 o 
 -15   0   1      571.83      485.13     78.91 o 
 -13   0   1      390.77      482.41     96.48 o 
 -11   0   1     8292.66     8551.34    154.81 o 
  -9   0   1     3349.40     3216.20     81.51 o 
  -7   0   1    15483.12    16179.38    203.50 o 
  -5   0   1      355.11      496.84     57.67 o 
  -3   0   1     1626.16     1547.99     31.69 o 
   3   0   1    30406.18    28919.20    209.60 o 
   5   0   1    44223.35    43567.93    321.88 o 
   7   0   1      239.03      175.22     36.46 o 
   9   0   1     2522.20     2469.59     84.13 o 
  11   0   1     5793.17     5827.10    112.51 o 
  13   0   1      327.83      406.65     79.88 o 
  15   0   1        3.44       29.88     58.39 o 
  17   0   1      196.68      144.17     92.19 o 
 -18   1   1       43.89       38.45     56.62 o 
 -17   1   1      145.31      136.83     65.36 o 
 -16   1   1        6.80       -2.79     36.57 o 
 -15   1   1     1204.24     1261.43     71.29 o 
 -14   1   1      750.22      781.52     61.36 o 
 -13   1   1      253.89      382.02     52.51 o 
 -12   1   1      287.42      282.73     44.31 o 
 -11   1   1      105.70      125.77     37.97 o 
 -10   1   1        8.32       -2.31     24.55 o 
  -9   1   1       18.06       20.64     30.09 o 
  -8   1   1    14382.50    14844.11    117.89 o 
  -7   1   1       35.97      136.97     27.28 o 
  -6   1   1     3914.84     4377.07     49.58 o 
  -5   1   1    14606.28    13496.14    161.42 o 
  -4   1   1    40457.31    39415.43    198.22 o 
  -3   1   1     3024.03     2828.79     30.90 o 
  -2   1   1     6973.10     6583.09     59.39 o 
   2   1   1     1285.36     1195.61     13.88 o 
   3   1   1    72747.26    70066.03    332.91 o 
   4   1   1    63400.00    62333.73    317.66 o 
   5   1   1    13372.36    13170.41     84.95 o 
   6   1   1     6482.41     6566.96     56.65 o 
   7   1   1     3872.11     3700.49     48.15 o 
   8   1   1    11253.89    11369.82    120.85 o 
   9   1   1     6979.32     6851.41     79.59 o 
  10   1   1     5575.77     5395.30     73.26 o 
  11   1   1       31.58       39.55     35.92 o 
  12   1   1     1328.53     1237.41     59.26 o 
  13   1   1      374.00      364.98     46.38 o 
  14   1   1      538.15      518.21     53.56 o 
  15   1   1     2103.89     2144.32     79.09 o 
  16   1   1       25.54       52.92     45.17 o 
  17   1   1      644.94      654.28     66.63 o 
  18   1   1        3.60       -5.20     49.60 o 
 -18   2   1       39.51       58.11     54.41 o 
 -17   2   1      289.29      267.50     64.59 o 
 -16   2   1        2.98        5.53     38.96 o 
 -15   2   1      782.20      719.24     65.03 o 
 -14   2   1      280.56      300.94     48.44 o 
 -13   2   1        9.66        7.53     31.72 o 
 -12   2   1      853.17     1009.86     54.35 o 
 -11   2   1     1158.54     1086.57     55.32 o 
 -10   2   1     2345.26     2287.12     65.37 o 
  -9   2   1     6318.73     6364.34     72.50 o 
  -8   2   1      118.15       56.54     26.84 o 
  -7   2   1     6813.45     6939.87     71.23 o 
  -6   2   1    17041.60    15801.38    116.53 o 
  -5   2   1    35613.43    35831.25    396.01 o 
  -4   2   1     1539.91     1799.63     50.90 o 
  -3   2   1    10255.35     9596.67     57.10 o 
  -2   2   1      465.20      434.79     11.30 o 
   2   2   1      167.16      166.50     13.10 o 
   3   2   1    63835.84    61422.55    293.09 o 
   4   2   1   116910.59   117221.68    583.33 o 
   5   2   1        4.46        1.64     13.78 o 
   6   2   1      842.92      712.28     33.13 o 
   7   2   1     2563.55     2663.94     45.97 o 
   8   2   1    13845.41    13859.95    163.11 o 
   9   2   1        5.22       30.40     29.26 o 
  10   2   1      274.92      274.86     37.67 o 
  11   2   1       89.14      133.35     40.41 o 
  12   2   1      359.05      402.41     45.43 o 
  13   2   1       61.06       68.01     41.51 o 
  14   2   1     2033.96     1934.17     73.52 o 
  15   2   1       55.95       55.89     43.41 o 
  16   2   1        7.59        2.37     36.71 o 
  17   2   1      149.87      212.02     57.51 o 
  18   2   1       15.92        3.00     37.12 o 
 -18   3   1      507.42      546.83     77.91 o 
 -17   3   1       22.05       33.07     48.09 o 
 -16   3   1     1151.26     1344.63     83.55 o 
 -15   3   1      689.01      708.93     59.78 o 
 -14   3   1       15.13      -15.77     40.34 o 
 -13   3   1     1464.18     1387.56     75.45 o 
 -12   3   1     3466.95     3322.87     83.94 o 
 -11   3   1       58.49       86.20     38.09 o 
 -10   3   1    11252.93    10854.81    102.33 o 
  -9   3   1     2956.49     3002.75     63.01 o 
  -8   3   1     2651.40     2723.20     47.43 o 
  -7   3   1        2.38       44.10     22.84 o 
  -6   3   1      868.76      936.74     30.39 o 
  -5   3   1     1662.44     1967.56     42.28 o 
  -4   3   1     1219.71     1063.82     25.43 o 
  -3   3   1     3060.39     2747.08     32.12 o 
  -2   3   1     4082.81     3814.37     53.46 o 
  -1   3   1     9970.43     8865.87    173.56 o 
   1   3   1     1296.30     1105.29      7.51 o 
   2   3   1     1023.16      982.44     11.08 o 
   3   3   1    62511.30    60538.69    337.11 o 
   4   3   1     4901.13     4586.94     41.36 o 
   5   3   1     5089.90     5045.06     49.61 o 
   6   3   1      791.41      724.93     29.67 o 
   7   3   1        5.83       29.62     23.20 o 
   8   3   1      315.91      349.15     33.91 o 
   9   3   1      743.66      840.49     39.57 o 
  10   3   1     2284.63     2251.32     55.13 o 
  11   3   1      188.75      149.82     40.71 o 
  12   3   1     1018.78     1037.05     57.77 o 
  13   3   1        1.64       -2.67     31.32 o 
  14   3   1     1221.75     1202.48    110.13 o 
  15   3   1      685.66      770.47     60.06 o 
  16   3   1      475.84      532.86     80.35 o 
  17   3   1      229.70      214.61     53.47 o 
  18   3   1       21.32       86.42     45.73 o 
 -18   4   1      113.38       57.26     60.22 o 
 -17   4   1       19.62       54.64     54.96 o 
 -16   4   1     1870.56     1834.97     75.90 o 
 -15   4   1       51.19       38.14     41.95 o 
 -14   4   1     7280.36     7085.48    103.53 o 
 -13   4   1      572.58      599.46     55.47 o 
 -12   4   1     1492.65     1659.39     62.67 o 
 -11   4   1      416.98      481.51     47.80 o 
 -10   4   1        2.26        2.78     30.76 o 
  -9   4   1      862.46      884.07     49.74 o 
  -8   4   1     1057.84     1067.85     50.96 o 
  -7   4   1     1323.35     1455.76     42.03 o 
  -6   4   1    17305.39    16106.23    110.29 o 
  -5   4   1      772.30      664.25     28.71 o 
  -4   4   1      719.08      697.54     23.37 o 
  -3   4   1      584.40      753.22     50.90 o 
  -2   4   1     6789.07     6540.34     37.64 o 
  -1   4   1      178.99      193.27      7.42 o 
   0   4   1     4365.42     4150.22     20.72 o 
   1   4   1      433.80      370.14      7.56 o 
   2   4   1       19.40       24.06      6.86 o 
   3   4   1     3577.87     3542.28     29.35 o 
   4   4   1       37.56       31.60     11.97 o 
   5   4   1    11027.56    11067.13     67.10 o 
   6   4   1     1153.68      965.63     30.56 o 
   7   4   1        1.76      -19.31     19.57 o 
   8   4   1     1262.19     1093.30     36.79 o 
   9   4   1     1136.88     1137.25     42.04 o 
  10   4   1     3691.73     3766.75     68.78 o 
  11   4   1       71.93       58.22     33.41 o 
  12   4   1      572.40      498.92     49.80 o 
  13   4   1      435.84      319.57     45.86 o 
  14   4   1     7909.84     7601.30    105.77 o 
  15   4   1       75.19       83.93     37.46 o 
  16   4   1     3076.64     3034.39     70.73 o 
  17   4   1       39.41       59.07     45.17 o 
  18   4   1       54.11       94.95     57.06 o 
 -18   5   1      542.27      558.22     56.47 o 
 -17   5   1        0.28      -10.66     47.45 o 
 -16   5   1        6.39      -38.64     44.97 o 
 -15   5   1       93.53       92.28     54.00 o 
 -14   5   1       58.57       78.84     43.30 o 
 -13   5   1       21.49        6.64     31.32 o 
 -12   5   1        8.89      -11.73     34.47 o 
 -11   5   1      541.76      588.24     48.46 o 
 -10   5   1     2880.21     2851.95     58.74 o 
  -9   5   1     1269.41     1393.71     44.09 o 
  -8   5   1    12050.15    11928.20     98.60 o 
  -7   5   1     1436.74     1344.48     37.67 o 
  -6   5   1     1782.41     1873.45     39.34 o 
  -5   5   1      401.57      573.04     24.21 o 
  -4   5   1    21240.31    19833.56    241.90 o 
  -3   5   1    14007.25    13442.40     60.47 o 
  -2   5   1       82.59      108.29      5.88 o 
  -1   5   1     6934.07     6399.79     46.53 o 
   0   5   1     4990.02     4499.60     24.20 o 
   1   5   1     4016.41     3897.26     20.86 o 
   2   5   1     9446.61     9334.99     45.61 o 
   3   5   1      737.76      749.85     13.23 o 
   4   5   1    10630.97    10247.90     92.24 o 
   5   5   1        4.49        7.93     11.29 o 
   6   5   1      273.50      337.09     18.13 o 
   7   5   1        2.29       16.89     16.55 o 
   8   5   1      409.61      442.47     37.89 o 
   9   5   1     1828.27     1777.59     47.45 o 
  10   5   1     2617.29     2664.89     58.31 o 
  11   5   1       20.33       15.29     30.68 o 
  12   5   1       11.30       25.87     26.84 o 
  13   5   1       28.36       44.62     34.96 o 
  14   5   1     1066.37      967.72     47.46 o 
  15   5   1      197.60      195.10     39.73 o 
  16   5   1      268.55      218.12     43.69 o 
  17   5   1      182.32      172.02     51.62 o 
  18   5   1        1.50       15.33     45.52 o 
 -18   6   1        6.89       67.21     61.11 o 
 -17   6   1      359.22      328.94     49.95 o 
 -16   6   1      260.29      361.55     44.43 o 
 -15   6   1       18.43       26.55     41.09 o 
 -14   6   1      409.78      443.44     52.59 o 
 -13   6   1     2388.87     2609.89     69.03 o 
 -12   6   1        3.68      -43.46     43.46 o 
 -11   6   1     2097.59     1881.78     70.32 o 
 -10   6   1       24.82      -22.68     34.71 o 
  -9   6   1       40.44       14.85     25.01 o 
  -8   6   1     5766.11     5619.28     62.35 o 
  -7   6   1     3059.48     3163.39     44.22 o 
  -6   6   1       12.46       33.35     17.95 o 
  -5   6   1      127.35      138.92     11.17 o 
  -4   6   1     3420.35     2700.64     21.89 o 
  -3   6   1    18901.87    18632.55     80.63 o 
  -2   6   1    42715.39    41071.02    273.78 o 
  -1   6   1    50226.87    48191.10    246.38 o 
   0   6   1    34723.41    33006.42    145.82 o 
   1   6   1     1658.88     1687.31     30.45 o 
   2   6   1        7.61        1.54      5.79 o 
   3   6   1      439.25      357.19     15.29 o 
   4   6   1        9.63       29.58     10.77 o 
   5   6   1       73.64       53.07     11.94 o 
   6   6   1     1291.48     1132.13     27.71 o 
   7   6   1     6920.92     7180.66     62.21 o 
   8   6   1     6601.86     6614.02     56.03 o 
   9   6   1      324.85      275.98     25.31 o 
  10   6   1       92.92      100.46     24.69 o 
  11   6   1        3.76       22.26     23.77 o 
  12   6   1     2005.77     2004.87     50.35 o 
  13   6   1      824.42      826.27     42.45 o 
  14   6   1       42.68       63.11     34.37 o 
  15   6   1        6.23       22.36     36.39 o 
  16   6   1        3.99       38.45     42.46 o 
  17   6   1      393.08      363.70     52.38 o 
  18   6   1      971.89      913.07     61.90 o 
 -18   7   1      440.72      493.23     53.11 o 
 -17   7   1       55.22       83.11     57.40 o 
 -16   7   1        6.73        3.90     29.57 o 
 -15   7   1     3182.78     3006.24     67.07 o 
 -14   7   1       56.51       31.33     28.73 o 
 -13   7   1     3717.71     3768.49     92.42 o 
 -12   7   1      227.49      225.29     47.07 o 
 -11   7   1       30.62       41.80     36.03 o 
 -10   7   1      579.20      677.27     42.08 o 
  -9   7   1      927.32     1206.06     65.47 o 
  -8   7   1      878.74      889.41     43.71 o 
  -7   7   1     1207.19     1061.43     22.31 o 
  -6   7   1     1913.54     1822.69     27.45 o 
  -5   7   1     1848.76     1615.27     19.39 o 
  -4   7   1    10226.65    10370.32     69.33 o 
  -3   7   1      371.32      297.43      9.16 o 
  -2   7   1       72.26      126.03      8.21 o 
  -1   7   1     1253.48     1193.67     19.40 o 
   0   7   1       20.98       64.53      8.38 o 
   1   7   1     5141.49     4371.69     71.35 o 
   2   7   1      555.95      630.86     14.40 o 
   3   7   1       24.42       40.84      8.51 o 
   4   7   1      844.80      852.65     13.82 o 
   5   7   1     2588.89     2624.96     32.82 o 
   6   7   1      219.60      219.68     21.47 o 
   7   7   1     2939.79     2614.89     33.93 o 
   8   7   1      933.87      849.30     27.33 o 
   9   7   1     1863.54     1742.59     38.08 o 
  10   7   1       24.01       17.91     20.72 o 
  11   7   1      413.73      543.87     38.65 o 
  12   7   1     4234.43     4146.61     69.43 o 
  13   7   1       15.51       42.86     28.96 o 
  14   7   1      608.33      658.84     45.61 o 
  15   7   1     1566.40     1484.55     99.07 o 
  16   7   1     1432.46     1377.56     56.76 o 
  17   7   1     1222.96     1266.15     61.11 o 
 -17   8   1       66.20      118.78     42.96 o 
 -16   8   1     1444.05     1549.78     88.44 o 
 -15   8   1        4.12       37.81     35.41 o 
 -14   8   1        1.42        2.50     25.65 o 
 -13   8   1      663.62      621.98     40.07 o 
 -12   8   1     1248.02     1363.38     42.35 o 
 -11   8   1     3764.39     3746.97     57.26 o 
 -10   8   1      592.03      640.97     29.38 o 
  -9   8   1    24876.29    25765.77    147.69 o 
  -8   8   1       27.10       28.73     18.34 o 
  -7   8   1     1488.60     1570.63     27.70 o 
  -6   8   1     1040.50     1117.96     22.15 o 
  -5   8   1     6218.27     6709.67     47.43 o 
  -4   8   1     1105.00      952.27     14.89 o 
  -3   8   1      130.05      147.27      7.01 o 
  -2   8   1     3163.83     2821.78     23.11 o 
  -1   8   1     7817.38     7791.40     48.97 o 
   0   8   1     2502.88     2244.74     19.40 o 
   1   8   1     1286.94     1563.60     17.31 o 
   2   8   1       86.80       69.25      9.45 o 
   3   8   1      295.05      199.25      9.18 o 
   4   8   1    15865.31    15597.97    137.15 o 
   5   8   1     3163.24     3058.56     29.77 o 
   6   8   1     2679.32     3083.83     31.63 o 
   7   8   1      196.17      224.21     18.00 o 
   8   8   1       14.79        3.63     14.66 o 
   9   8   1     5978.23     5948.29     57.32 o 
  10   8   1     1701.79     1695.49     43.22 o 
  11   8   1     4110.82     4173.90     94.74 o 
  12   8   1       22.90       57.66     27.51 o 
  13   8   1     3224.47     3225.13     61.61 o 
  14   8   1      328.14      379.64     39.60 o 
  15   8   1      184.34      234.13     50.98 o 
  16   8   1      107.86       80.47     37.81 o 
  17   8   1       53.07      135.03     42.94 o 
 -17   9   1       47.66       64.95     44.25 o 
 -16   9   1      340.56      357.78     49.89 o 
 -15   9   1      124.42      155.29     36.84 o 
 -14   9   1       25.47       36.16     31.04 o 
 -13   9   1     3308.51     3395.51     57.63 o 
 -12   9   1      236.87      247.77     29.26 o 
 -11   9   1        1.32       18.67     20.12 o 
 -10   9   1     2569.93     2367.24     43.27 o 
  -9   9   1      953.33      994.64     33.28 o 
  -8   9   1      882.31      961.57     24.74 o 
  -7   9   1     4587.99     4328.59     38.15 o 
  -6   9   1     1598.83     1706.67     21.47 o 
  -5   9   1    19352.83    19078.76     97.74 o 
  -4   9   1     4259.29     4554.25     37.19 o 
  -3   9   1     5192.06     5476.18     39.54 o 
  -2   9   1     5232.71     5117.74     35.72 o 
  -1   9   1      459.91      430.54     12.95 o 
   0   9   1        9.32       14.02      6.87 o 
   1   9   1     2989.79     3014.05     23.50 o 
   2   9   1      328.34      277.58     11.86 o 
   3   9   1      101.87      113.80      9.07 o 
   4   9   1     3676.48     3579.49     25.70 o 
   5   9   1     1981.46     1980.58     25.92 o 
   6   9   1     1934.90     2214.69     28.54 o 
   7   9   1     5146.48     4843.07     43.10 o 
   8   9   1        0.24       13.44     15.40 o 
   9   9   1     1106.25     1060.30     43.81 o 
  10   9   1      233.60      305.10     27.44 o 
  11   9   1        2.60       10.33     21.37 o 
  12   9   1      125.33      149.21     30.78 o 
  13   9   1     1848.67     1772.56     50.22 o 
  14   9   1       56.75      123.81     33.90 o 
  15   9   1     3365.95     3316.73     72.84 o 
  16   9   1     1046.43     1035.99     56.16 o 
  17   9   1      147.32      150.87     54.37 o 
 -17  10   1      359.91      334.65     49.06 o 
 -16  10   1        1.82       29.43     33.26 o 
 -15  10   1      149.97      126.63     34.24 o 
 -14  10   1       59.85       29.34     27.41 o 
 -13  10   1      116.35      138.93     29.17 o 
 -12  10   1      149.29      175.74     27.87 o 
 -11  10   1      383.00      432.21     30.08 o 
 -10  10   1       95.23      116.71     21.26 o 
  -9  10   1     1812.88     1664.61     36.56 o 
  -8  10   1     2050.47     2272.70     47.61 o 
  -7  10   1     8489.17     8871.02     63.33 o 
  -6  10   1     1450.56     1232.34     20.25 o 
  -5  10   1     1961.21     2185.96     32.40 o 
  -4  10   1     2504.06     2838.35     25.03 o 
  -3  10   1     3550.61     3063.37     28.49 o 
  -2  10   1        7.54        8.65      6.32 o 
  -1  10   1       38.77       37.48      9.72 o 
   0  10   1     3409.39     3599.55     27.90 o 
   1  10   1       13.94       15.39      7.80 o 
   2  10   1       27.16       54.63     10.44 o 
   3  10   1    10769.19     9921.36     61.08 o 
   4  10   1     2564.34     2617.54     22.72 o 
   5  10   1       24.03       29.70     10.51 o 
   6  10   1        7.13       -8.07     12.09 o 
   7  10   1      693.03      630.02     21.15 o 
   8  10   1      282.85      278.22     20.94 o 
   9  10   1     1970.39     2101.65     43.45 o 
  10  10   1      174.73      167.73     25.58 o 
  11  10   1     2418.37     2519.52     48.34 o 
  12  10   1      757.42      798.41     39.21 o 
  13  10   1     1458.52     1438.93     56.17 o 
  14  10   1     1260.65     1257.23     61.71 o 
  15  10   1        7.64      -13.08     29.29 o 
  16  10   1       56.59       82.75     39.84 o 
  17  10   1       37.14       43.49     38.03 o 
 -17  11   1      262.07      227.98     45.20 o 
 -16  11   1      135.30      161.40     40.89 o 
 -15  11   1       87.43       26.31     35.06 o 
 -14  11   1        0.55       -6.90     25.97 o 
 -13  11   1      773.88      768.49     44.55 o 
 -12  11   1      171.62      117.62     25.10 o 
 -11  11   1        4.11       19.62     19.98 o 
 -10  11   1     4946.98     4520.21     55.06 o 
  -9  11   1      757.06      793.57     25.68 o 
  -8  11   1    14508.68    15142.05     92.55 o 
  -7  11   1     1424.86     1421.62     33.04 o 
  -6  11   1     2623.79     2597.83     30.44 o 
  -5  11   1     5595.67     5652.08     40.00 o 
  -4  11   1     6265.69     6687.73     48.82 o 
  -3  11   1     9922.31     9969.43     56.29 o 
  -2  11   1     1590.66     1321.91     21.29 o 
  -1  11   1     2076.34     1742.83     22.29 o 
   0  11   1       18.91        9.69      7.81 o 
   1  11   1      416.53      354.90     14.52 o 
   2  11   1     4167.48     3910.95     31.13 o 
   3  11   1       19.69       14.03      9.79 o 
   4  11   1     1202.27     1189.32     18.90 o 
   5  11   1      531.79      603.91     15.93 o 
   6  11   1        1.64       11.12     11.53 o 
   7  11   1     1362.90     1358.51     30.49 o 
   8  11   1     1341.80     1247.98     37.85 o 
   9  11   1      783.04      760.03     32.16 o 
  10  11   1     2553.53     2560.54     46.99 o 
  11  11   1        7.73       13.08     22.30 o 
  12  11   1     3717.85     3842.17     64.09 o 
  13  11   1     1104.95     1037.60     44.54 o 
  14  11   1      150.02      163.87     42.06 o 
  15  11   1      557.93      649.31     64.93 o 
  16  11   1       85.41       42.94     41.78 o 
  17  11   1       23.51       29.80     45.93 o 
 -17  12   1       66.46       60.63     34.89 o 
 -16  12   1      358.75      293.90     60.21 o 
 -15  12   1      242.07      250.98     43.02 o 
 -14  12   1      890.19      998.88     49.35 o 
 -13  12   1      301.78      225.93     38.35 o 
 -12  12   1      115.05      144.78     32.75 o 
 -11  12   1     4734.79     4833.86     84.71 o 
 -10  12   1       37.26       32.13     23.23 o 
  -9  12   1      970.86     1031.42     26.68 o 
  -8  12   1     1335.65     1317.73     30.94 o 
  -7  12   1      661.01      706.15     26.75 o 
  -6  12   1     8179.44     8444.17     57.91 o 
  -5  12   1     1359.84     1419.76     35.27 o 
  -4  12   1     7186.71     6965.01     47.13 o 
  -3  12   1       16.47       28.13      8.48 o 
  -2  12   1       18.66       32.23     12.94 o 
  -1  12   1     4002.24     4049.22     36.18 o 
   0  12   1     2678.23     2874.69     33.07 o 
   1  12   1     4731.86     5579.63     45.73 o 
   2  12   1     1308.46     1479.78     18.09 o 
   3  12   1      293.65      286.77     17.13 o 
   4  12   1     1520.34     1296.55     28.73 o 
   5  12   1       46.98       38.58     11.20 o 
   6  12   1     2169.00     2003.72     31.81 o 
   7  12   1     3505.77     3568.20     38.45 o 
   8  12   1     3462.67     3462.61     42.97 o 
   9  12   1      702.94      845.10     34.64 o 
  10  12   1      979.28      989.01     50.22 o 
  11  12   1      208.47      207.27     38.06 o 
  12  12   1      626.03      620.86     37.55 o 
  13  12   1       10.55       14.96     26.30 o 
  14  12   1      802.16      762.65     43.31 o 
  15  12   1      700.73      661.10     48.36 o 
  16  12   1      627.27      646.74     51.30 o 
  17  12   1       57.69       47.45     41.61 o 
 -17  13   1       71.98       50.80     55.17 o 
 -16  13   1      294.90      263.69     41.47 o 
 -15  13   1       14.79       -6.02     23.35 o 
 -14  13   1       19.22       41.69     27.51 o 
 -13  13   1        6.76       20.84     27.69 o 
 -12  13   1     2708.84     2781.65     56.64 o 
 -11  13   1      483.49      513.13     27.11 o 
 -10  13   1     1449.00     1358.27     30.89 o 
  -9  13   1       13.15       39.03     20.16 o 
  -8  13   1       17.29       18.77     13.32 o 
  -7  13   1      269.40      226.83     21.91 o 
  -6  13   1     3074.08     3255.57     60.52 o 
  -5  13   1      230.13      199.27     26.56 o 
  -4  13   1     5482.26     6455.83     55.82 o 
  -3  13   1    19129.90    19396.89    106.41 o 
  -2  13   1     1276.81      971.33     21.26 o 
  -1  13   1     2002.83     2194.37     32.54 o 
   0  13   1    26793.42    26186.86    158.96 o 
   1  13   1      355.18      282.10     18.56 o 
   2  13   1     1008.79      910.07     16.26 o 
   3  13   1      122.21      143.43     14.97 o 
   4  13   1      343.76      283.63     16.03 o 
   5  13   1       30.32       46.08     11.36 o 
   6  13   1     2344.95     2434.39     36.59 o 
   7  13   1      572.48      620.93     23.91 o 
   8  13   1     2271.10     2123.29     33.94 o 
   9  13   1     1160.68     1288.29     38.50 o 
  10  13   1      206.37      234.08     26.55 o 
  11  13   1       19.66       -6.90     22.34 o 
  12  13   1      995.22     1030.66     43.87 o 
  13  13   1      533.49      564.51     36.94 o 
  14  13   1     3087.63     3221.26     81.59 o 
  15  13   1       89.05       94.70     40.83 o 
  16  13   1      195.52      124.60     38.36 o 
 -16  14   1      593.72      596.65     66.95 o 
 -15  14   1        0.65      -29.45     29.45 o 
 -14  14   1      204.80      265.77     43.43 o 
 -13  14   1      117.61      109.71     32.21 o 
 -12  14   1      787.72      719.35     31.40 o 
 -11  14   1       15.62       14.33     22.42 o 
 -10  14   1     1381.75     1435.76     30.50 o 
  -9  14   1      221.73      240.18     19.14 o 
  -8  14   1     1319.28     1351.74     54.57 o 
  -7  14   1       35.18       59.14     17.45 o 
  -6  14   1      560.20      463.50     30.06 o 
  -5  14   1     1080.72      964.65     21.77 o 
  -4  14   1      714.79      518.06     14.35 o 
  -3  14   1     4001.68     4199.66     37.71 o 
  -2  14   1    10482.00    11175.56     82.91 o 
  -1  14   1     1615.13     1392.29     23.96 o 
   0  14   1     3928.35     4554.15     50.56 o 
   1  14   1     2386.32     2599.71     32.11 o 
   2  14   1     7419.07     7435.27     47.29 o 
   3  14   1       29.06       21.63     11.32 o 
   4  14   1    24887.61    25190.04    173.04 o 
   5  14   1     1294.79     1307.93     27.15 o 
   6  14   1       60.75      123.38     16.39 o 
   7  14   1      382.97      410.48     21.38 o 
   8  14   1        6.41        2.76     15.16 o 
   9  14   1     4303.50     4219.87     53.29 o 
  10  14   1      250.33      215.49     24.51 o 
  11  14   1      334.71      297.51     31.54 o 
  12  14   1       15.27       11.84     23.14 o 
  13  14   1      275.24      249.09     42.00 o 
  14  14   1        6.96      -30.36     37.87 o 
  15  14   1       86.84      159.59     45.44 o 
  16  14   1      314.46      293.70     56.72 o 
 -16  15   1        8.03        2.43     42.98 o 
 -15  15   1        9.82      -25.18     26.98 o 
 -14  15   1      187.62      162.06     29.90 o 
 -13  15   1     1059.52     1145.49     47.88 o 
 -12  15   1     1642.10     1513.49     37.15 o 
 -11  15   1      879.60      906.49     45.62 o 
 -10  15   1       70.95      101.17     23.85 o 
  -9  15   1        1.62       -8.65     17.09 o 
  -8  15   1     3754.08     3709.51     64.67 o 
  -7  15   1     5045.55     5077.84     67.96 o 
  -6  15   1        0.88       -7.17     19.33 o 
  -5  15   1     2566.72     2675.41     31.92 o 
  -4  15   1     6161.06     6770.60    101.96 o 
  -3  15   1      428.19      499.56     14.48 o 
  -2  15   1       49.60       33.70     18.00 o 
  -1  15   1     1169.85     1097.82     23.32 o 
   0  15   1     1008.75      787.44     42.70 o 
   1  15   1     2108.09     2235.51     31.20 o 
   2  15   1     2011.04     1766.80     30.54 o 
   3  15   1       26.15       27.53     11.03 o 
   4  15   1      419.98      428.97     19.47 o 
   5  15   1       48.25       34.41     17.61 o 
   6  15   1      499.46      490.42     22.33 o 
   7  15   1     1634.28     1688.27     49.25 o 
   8  15   1     1482.35     1491.71     43.04 o 
   9  15   1      480.35      504.06     33.57 o 
  10  15   1      117.70      119.30     24.40 o 
  11  15   1      694.43      662.44     33.46 o 
  12  15   1      516.97      497.63     33.35 o 
  13  15   1      130.51      122.63     36.70 o 
  14  15   1     1709.60     1639.72     53.46 o 
  15  15   1      488.63      423.71     43.84 o 
  16  15   1       80.98       59.07     37.83 o 
 -16  16   1        2.61      -43.10     53.97 o 
 -15  16   1      217.45      205.80     56.04 o 
 -14  16   1      344.76      282.90     40.23 o 
 -13  16   1      259.46      256.31     37.02 o 
 -12  16   1      625.24      566.71     29.39 o 
 -11  16   1     1779.47     1826.27     35.59 o 
 -10  16   1      303.74      297.55     28.59 o 
  -9  16   1     4997.90     4826.38     54.47 o 
  -8  16   1       44.33       46.18     30.01 o 
  -7  16   1     1101.59     1098.95     49.19 o 
  -6  16   1      543.96      552.47     33.51 o 
  -5  16   1      573.73      570.89     22.42 o 
  -4  16   1      568.31      479.74     14.35 o 
  -3  16   1     1205.29     1164.61     22.32 o 
  -2  16   1      838.86      850.87     26.19 o 
  -1  16   1     9462.32     9420.44     80.19 o 
   0  16   1       91.51      172.67     21.00 o 
   1  16   1     7968.99     8279.07     71.32 o 
   2  16   1      119.26      130.95     22.06 o 
   3  16   1     1840.57     1802.84     32.23 o 
   4  16   1      266.93      326.95     22.77 o 
   5  16   1       59.82       68.07     17.61 o 
   6  16   1     1385.36     1292.55     33.51 o 
   7  16   1       25.69       32.52     26.92 o 
   8  16   1      747.24      791.28     49.78 o 
   9  16   1     2097.27     2114.81     44.68 o 
  10  16   1      531.85      576.25     29.79 o 
  11  16   1      134.67      160.11     26.16 o 
  12  16   1      307.71      353.24     40.71 o 
  13  16   1     1792.16     2006.57     85.82 o 
  14  16   1      717.20      588.78     40.56 o 
  15  16   1      279.39      235.97     38.24 o 
  16  16   1      706.08      729.39     72.88 o 
 -16  17   1      301.10      355.37     64.99 o 
 -15  17   1      316.95      325.55     59.66 o 
 -14  17   1      409.01      426.13     56.50 o 
 -13  17   1      145.45      141.94     24.70 o 
 -12  17   1       65.60       51.16     26.32 o 
 -11  17   1      198.47      172.39     21.56 o 
 -10  17   1      117.93      150.24     39.96 o 
  -9  17   1      272.96      362.09     45.14 o 
  -8  17   1      217.52      293.23     58.76 o 
  -7  17   1      585.93      596.70     41.85 o 
  -6  17   1       94.48       68.95     30.54 o 
  -5  17   1     3300.92     3106.94     35.30 o 
  -4  17   1       90.31       87.81     11.82 o 
  -3  17   1     5989.68     6021.76     59.11 o 
  -2  17   1      544.47      612.50     18.51 o 
  -1  17   1     6593.03     6808.90     60.50 o 
   0  17   1      391.80      335.87     24.62 o 
   1  17   1      104.60      123.55     22.60 o 
   2  17   1     1110.69      984.30     24.07 o 
   3  17   1     3696.56     3705.30     43.23 o 
   4  17   1     2685.82     2731.76     30.64 o 
   5  17   1     8050.29     8095.94     70.72 o 
   6  17   1     1103.30     1003.69     27.83 o 
   7  17   1      973.32      934.58     49.37 o 
   8  17   1     2600.69     2663.23     43.95 o 
   9  17   1      207.81      224.19     36.46 o 
  10  17   1      390.47      345.80     55.18 o 
  11  17   1       38.38       25.60     21.26 o 
  12  17   1       58.11       76.33     34.23 o 
  13  17   1       14.96       -1.48     22.64 o 
  14  17   1        1.52       -3.12     24.88 o 
  15  17   1      614.97      478.14     53.63 o 
 -15  18   1      382.24      237.95     62.33 o 
 -14  18   1       72.58       63.73     48.97 o 
 -13  18   1      251.91      270.81     57.91 o 
 -12  18   1       27.00      -11.95     16.54 o 
 -11  18   1       36.88       14.76     39.20 o 
 -10  18   1       19.59        2.14     30.92 o 
  -9  18   1      286.64      348.46     50.05 o 
  -8  18   1     1975.92     2108.98     60.72 o 
  -7  18   1      930.53     1078.47     56.36 o 
  -6  18   1     2026.30     2033.15     60.21 o 
  -5  18   1       50.89       74.32     17.10 o 
  -4  18   1       50.42       50.74     15.41 o 
  -3  18   1      593.94      627.10     21.45 o 
  -2  18   1       40.62       31.20     12.79 o 
  -1  18   1     3505.65     3430.29     42.60 o 
   0  18   1      949.67      996.26     40.23 o 
   1  18   1     7148.73     6713.35     62.88 o 
   2  18   1      552.01      560.51     24.12 o 
   3  18   1     1630.78     1640.24     29.59 o 
   4  18   1      172.16      115.57     17.54 o 
   5  18   1     1507.06     1579.87     44.06 o 
   6  18   1      467.06      500.28     27.08 o 
   7  18   1      213.51      219.23     43.30 o 
   8  18   1      147.07      138.02     39.17 o 
   9  18   1      150.86      159.90     39.14 o 
  10  18   1       28.09       42.64     30.70 o 
  11  18   1      931.02      998.17     38.70 o 
  12  18   1       25.50       28.06     32.10 o 
  13  18   1       12.09       13.19     24.12 o 
  14  18   1        7.80       16.78     26.28 o 
  15  18   1      140.75       92.22     58.37 o 
 -15  19   1      120.22      194.77     89.20 o 
 -14  19   1      265.82      266.81     63.90 o 
 -13  19   1       36.08       27.93     45.40 o 
 -12  19   1      249.17      268.13     58.95 o 
 -11  19   1       52.14       51.54     41.82 o 
 -10  19   1     2221.34     1969.76     76.75 o 
  -9  19   1      492.72      454.17     45.33 o 
  -8  19   1     5507.78     5630.45     90.12 o 
  -7  19   1       76.55       54.91     30.12 o 
  -6  19   1       17.07       14.49     11.34 o 
  -5  19   1     2480.43     2507.63     33.03 o 
  -4  19   1       13.61       29.66     11.81 o 
  -3  19   1     6371.39     6514.91     50.52 o 
  -2  19   1     1669.82     1738.89     34.89 o 
  -1  19   1      758.79      829.38     26.92 o 
   0  19   1    11288.73    11194.20    120.41 o 
   1  19   1      386.22      467.77     20.66 o 
   2  19   1      546.74      585.15     24.12 o 
   3  19   1     2750.11     2826.92     35.10 o 
   4  19   1      914.30      940.82     26.16 o 
   5  19   1     1935.04     1766.11     41.87 o 
   6  19   1      218.06      256.62     27.20 o 
   7  19   1     1928.63     1924.68     60.57 o 
   8  19   1      224.90      284.15     39.62 o 
   9  19   1     1719.34     1725.83     60.10 o 
  10  19   1       24.15       41.67     38.25 o 
  11  19   1     1080.89     1031.93     39.47 o 
  12  19   1      734.10      788.95     60.85 o 
  13  19   1      912.82      764.43    131.64 o 
  14  19   1      141.16      114.96     52.45 o 
  15  19   1       15.10      -27.60     47.36 o 
 -15  20   1       10.19        2.84     60.23 o 
 -14  20   1      155.73      160.97     61.89 o 
 -13  20   1       21.17       40.71     51.35 o 
 -12  20   1      692.95      652.55     63.13 o 
 -11  20   1      126.05       42.79     45.84 o 
 -10  20   1        3.99        2.65     36.00 o 
  -9  20   1       28.86        5.76     35.01 o 
  -8  20   1     1778.88     1817.61     56.78 o 
  -7  20   1     1451.97     1527.95     57.12 o 
  -6  20   1     1008.71      929.94     26.25 o 
  -5  20   1      125.77      117.80     14.67 o 
  -4  20   1     3399.31     3291.25     34.71 o 
  -3  20   1     4816.16     4984.42     57.52 o 
  -2  20   1     1023.89     1061.35     25.68 o 
  -1  20   1     1001.30      987.82     49.90 o 
   0  20   1     1862.71     1932.11     53.05 o 
   1  20   1       67.32       60.20     16.51 o 
   2  20   1     1074.87     1045.85     58.99 o 
   3  20   1     1733.87     1660.49     28.31 o 
   4  20   1     6463.69     6325.99     51.99 o 
   5  20   1      345.54      310.18     25.81 o 
   6  20   1     2017.09     1962.83     45.45 o 
   7  20   1     1398.56     1435.22     38.47 o 
   8  20   1     1479.67     1541.06     54.63 o 
   9  20   1        2.33      -26.15     49.29 o 
  10  20   1      444.12      454.17     58.69 o 
  11  20   1     2680.17     2784.27     98.99 o 
  12  20   1      721.35      689.12    205.87 o 
  13  20   1      287.81      147.95     63.71 o 
  14  20   1      164.22       93.40     92.60 o 
 -14  21   1     2248.29     2214.99    255.82 o 
 -13  21   1      496.72      553.13     88.65 o 
 -12  21   1      630.49      627.42     63.04 o 
 -11  21   1      264.17      242.84     56.30 o 
 -10  21   1        8.13       23.03     46.73 o 
  -9  21   1      329.95      294.66     44.47 o 
  -8  21   1      338.71      365.90     43.06 o 
  -7  21   1        0.30      -12.13     27.38 o 
  -6  21   1     1386.69     1348.23     25.39 o 
  -5  21   1      650.78      640.29     22.06 o 
  -4  21   1       51.23       87.68     15.96 o 
  -3  21   1      595.81      667.65     27.90 o 
  -2  21   1     4877.08     4576.04     49.99 o 
  -1  21   1       11.75        3.78     21.13 o 
   0  21   1     4619.97     4281.61     66.96 o 
   1  21   1        2.32       -0.90     14.39 o 
   2  21   1     1237.54     1423.06     30.09 o 
   3  21   1     1335.32     1466.93     33.11 o 
   4  21   1     1818.56     1836.08     34.81 o 
   5  21   1      613.26      702.27     26.40 o 
   6  21   1        3.42       -2.69     14.16 o 
   7  21   1       28.25       30.05     20.46 o 
   8  21   1      275.01      282.65     41.72 o 
   9  21   1        1.38       35.49     36.00 o 
  10  21   1      138.48      202.05     46.95 o 
  11  21   1       23.70       46.02     50.41 o 
  12  21   1      553.79      436.68    131.54 o 
  13  21   1        7.66       26.85     49.29 o 
  14  21   1      415.72      312.55    112.44 o 
 -14  22   1       17.67       15.57     57.70 o 
 -13  22   1        7.94      -23.55     49.04 o 
 -12  22   1     1273.00     1433.05     74.85 o 
 -11  22   1      196.02      185.05     59.45 o 
 -10  22   1      276.79      265.53     49.09 o 
  -9  22   1      852.76      719.36     56.11 o 
  -8  22   1      692.83      768.65     49.41 o 
  -7  22   1      689.40      778.95     42.30 o 
  -6  22   1       13.20      -10.96     15.80 o 
  -5  22   1       56.38       28.21     13.79 o 
  -4  22   1      247.11      268.41     18.91 o 
  -3  22   1      226.83      261.34     21.56 o 
  -2  22   1      125.68      125.71     21.42 o 
  -1  22   1      706.60      632.15     70.98 o 
   0  22   1      135.02      135.61     33.82 o 
   1  22   1     1114.10     1026.13     32.92 o 
   2  22   1     2922.41     2938.97     37.42 o 
   3  22   1     1203.29     1120.80     30.17 o 
   4  22   1     1823.45     1686.95     31.69 o 
   5  22   1      237.96      251.66     21.77 o 
   6  22   1     2956.28     2827.69     72.00 o 
   7  22   1      134.93      117.80     23.27 o 
   8  22   1       10.56      -33.39     33.39 o 
   9  22   1      102.03      125.55     49.27 o 
  10  22   1      170.81      160.17     57.95 o 
  11  22   1      198.43      196.93     51.75 o 
  12  22   1      216.59      116.21     71.41 o 
  13  22   1      169.62      109.03     60.20 o 
  14  22   1     1009.93      714.95    232.46 o 
 -13  23   1       69.68       74.97     65.34 o 
 -12  23   1        3.89       36.75     52.21 o 
 -11  23   1     1058.29     1082.07     67.40 o 
 -10  23   1     4744.00     4872.11    108.82 o 
  -9  23   1       47.59        7.50     38.75 o 
  -8  23   1     1890.54     1983.36     62.66 o 
  -7  23   1       10.99       18.78     25.29 o 
  -6  23   1      288.28      235.60     23.61 o 
  -5  23   1      115.33      113.09     22.02 o 
  -4  23   1      724.12      724.87     23.84 o 
  -3  23   1      141.21       85.88     17.13 o 
  -2  23   1     1067.81     1224.15     29.48 o 
  -1  23   1     1554.57     1504.38     73.75 o 
   0  23   1      228.47      154.53     40.39 o 
   1  23   1      500.63      378.57     36.82 o 
   2  23   1     1365.47     1520.10     30.84 o 
   3  23   1      185.26      164.02     22.60 o 
   4  23   1     1482.70     1499.83     32.32 o 
   5  23   1      567.91      555.19     26.90 o 
   6  23   1      697.24      633.36     53.13 o 
   7  23   1       18.31        5.80     16.62 o 
   8  23   1      102.78       68.79     43.36 o 
   9  23   1        4.23      -22.18     47.57 o 
  10  23   1     1017.25     1032.01     94.80 o 
  11  23   1        8.15       39.88     45.27 o 
  12  23   1     1120.68     1273.38     77.44 o 
  13  23   1      164.49       84.29     72.07 o 
 -13  24   1      112.42      107.25     64.72 o 
 -12  24   1     2227.36     2132.87     94.21 o 
 -11  24   1     1708.95     1812.16     77.35 o 
 -10  24   1      534.19      527.40    148.32 o 
  -9  24   1     1900.45     2076.19     69.19 o 
  -8  24   1      481.76      610.51     97.63 o 
  -7  24   1      798.43      843.90     45.49 o 
  -6  24   1     2034.38     1824.02     44.83 o 
  -5  24   1      290.91      298.87     27.11 o 
  -4  24   1      456.20      436.07     30.52 o 
  -3  24   1        4.25       -8.11     16.58 o 
  -2  24   1     3090.39     2637.75     51.62 o 
  -1  24   1      939.41      969.26     65.43 o 
   0  24   1     5090.93     5151.92     83.02 o 
   1  24   1     2929.91     3079.08     57.33 o 
   2  24   1      286.23      200.33     23.48 o 
   3  24   1        4.42        0.19     17.36 o 
   4  24   1      362.15      347.32     25.67 o 
   5  24   1       25.15       38.69     18.70 o 
   6  24   1      688.01      669.60     39.57 o 
   7  24   1       66.57       74.94     21.40 o 
   8  24   1       13.10       28.94     28.54 o 
   9  24   1      184.16      243.49     52.95 o 
  10  24   1      185.66      248.30     50.62 o 
  11  24   1     1170.37     1192.22    160.25 o 
  12  24   1        9.48      -47.38     51.24 o 
  13  24   1      581.93      542.53    160.70 o 
 -12  25   1      766.18      509.71    190.92 o 
 -11  25   1      158.24      108.50     54.15 o 
 -10  25   1       59.78       52.46     44.37 o 
  -9  25   1     1512.81     1543.52     59.83 o 
  -8  25   1        1.88        8.98     29.51 o 
  -7  25   1        6.34      -18.30     26.34 o 
  -6  25   1      361.78      299.18     26.55 o 
  -5  25   1      370.92      406.42     27.51 o 
  -4  25   1       28.46       15.86     15.80 o 
  -3  25   1      882.47     1001.76     30.35 o 
  -2  25   1      345.66      328.81     27.80 o 
  -1  25   1       15.13       31.05     41.03 o 
   0  25   1      607.72      721.95     62.10 o 
   1  25   1      509.79      574.09     38.83 o 
   2  25   1     1235.10     1160.63     38.58 o 
   3  25   1       38.58       22.22     24.96 o 
   4  25   1      119.07      148.30     22.24 o 
   5  25   1        8.65        6.82     16.88 o 
   6  25   1      842.02      861.78     32.69 o 
   7  25   1       92.68       97.38     23.07 o 
   8  25   1      887.25      833.78     45.23 o 
   9  25   1      217.03      157.33     56.07 o 
  10  25   1       26.62       31.43     42.47 o 
  11  25   1      194.01      176.31     74.49 o 
  12  25   1       28.62       42.19     51.69 o 
 -12  26   1       39.27       59.84     53.66 o 
 -11  26   1     1023.08     1089.75     85.73 o 
 -10  26   1      456.64      237.39    148.06 o 
  -9  26   1      652.27        3.04     46.20 o 
  -8  26   1      541.38      249.16    141.66 o 
  -7  26   1      458.62      580.21     49.94 o 
  -6  26   1       30.91       34.38     20.41 o 
  -5  26   1       65.22       44.15     24.77 o 
  -4  26   1     2158.34     2063.23     45.20 o 
  -3  26   1     1049.19     1086.13     31.98 o 
  -2  26   1     1006.43      932.70     60.39 o 
  -1  26   1        8.92       11.39     21.62 o 
   0  26   1      501.06      515.28     34.64 o 
   1  26   1     1483.92     1518.82     43.93 o 
   2  26   1      294.52      247.57     37.94 o 
   3  26   1     1048.18     1139.56     34.09 o 
   4  26   1       59.84       45.27     24.78 o 
   5  26   1       28.69        3.87     19.33 o 
   6  26   1     1607.05     1595.73     39.27 o 
   7  26   1       13.95       -6.15     16.18 o 
   8  26   1       26.09        6.29     34.80 o 
   9  26   1      140.29       77.04     54.42 o 
  10  26   1      402.47      197.40     97.32 o 
  11  26   1      646.89      451.66    145.79 o 
 -11  27   1      255.80      121.76     94.92 o 
 -10  27   1      377.92      276.96    148.86 o 
  -9  27   1      116.23       47.56     42.88 o 
  -8  27   1       13.53       20.35     33.06 o 
  -7  27   1     4625.65     4837.40     80.73 o 
  -6  27   1      439.64      370.67     81.88 o 
  -5  27   1     4110.05     3967.18     73.94 o 
  -4  27   1      213.24      175.78     37.87 o 
  -3  27   1        6.19       25.80     27.16 o 
  -2  27   1     2088.67     1972.38     52.92 o 
  -1  27   1       10.02       24.74     28.41 o 
   0  27   1     2698.24     2672.50     54.59 o 
   1  27   1        1.04      -26.87     30.08 o 
   2  27   1       54.65      118.12     36.00 o 
   3  27   1     2782.92     2956.90     75.71 o 
   4  27   1      265.50      230.63     33.23 o 
   5  27   1      339.86      341.89     27.94 o 
   6  27   1     1055.84     1086.26     35.16 o 
   7  27   1       55.58        5.58     21.39 o 
   8  27   1      823.21      788.39     59.10 o 
   9  27   1      549.72      160.83    107.57 o 
  10  27   1      298.09      145.53     79.39 o 
  11  27   1       65.36       67.14     41.84 o 
 -10  28   1       72.82       61.03     44.84 o 
  -9  28   1      362.27      347.92    148.54 o 
  -8  28   1       38.66       48.98     41.72 o 
  -7  28   1        3.09      -31.02     31.04 o 
  -6  28   1      179.41      176.88     46.10 o 
  -5  28   1      203.83      108.14     43.42 o 
  -4  28   1     1688.24     1648.33     42.54 o 
  -3  28   1      131.27      130.35     40.42 o 
  -2  28   1      754.08      601.07     51.01 o 
  -1  28   1      100.44      102.03     39.92 o 
   0  28   1       45.85       47.97     34.10 o 
   1  28   1      752.05      798.16    102.58 o 
   2  28   1      667.02      670.63     39.26 o 
   3  28   1      110.01      142.50     27.89 o 
   4  28   1     2043.84     2104.53     48.76 o 
   5  28   1      160.23      100.54     25.14 o 
   6  28   1      352.39      309.09     74.00 o 
   7  28   1      428.35      322.42     80.60 o 
   8  28   1        8.90       -3.70     30.15 o 
   9  28   1      884.85      976.81    137.82 o 
  10  28   1      185.97       51.20     49.47 o 
  -9  29   1       40.54       43.68     40.29 o 
  -8  29   1       42.74       37.18     37.46 o 
  -7  29   1       43.30       48.91     33.95 o 
  -6  29   1      140.66      133.45     39.59 o 
  -5  29   1      259.73      310.44     79.39 o 
  -4  29   1        1.46        0.54     17.37 o 
  -3  29   1     1389.73     1424.25     58.50 o 
  -2  29   1     2415.70     2395.02    245.09 o 
  -1  29   1      454.39      370.40     78.74 o 
   0  29   1      219.03      257.86     51.38 o 
   1  29   1       64.28       55.66     34.36 o 
   2  29   1      892.83     1029.63     44.53 o 
   3  29   1       80.44       76.19     26.85 o 
   4  29   1      838.51      831.31     44.93 o 
   5  29   1      256.99      218.67     67.30 o 
   6  29   1       77.21       39.49     25.33 o 
   7  29   1      460.11      315.92    137.34 o 
   8  29   1       15.33       46.50     38.43 o 
   9  29   1        3.06      -39.46     39.46 o 
  -9  30   1       17.61       23.18     43.54 o 
  -8  30   1      488.68      332.10    157.99 o 
  -7  30   1       52.05       37.09     38.15 o 
  -6  30   1     1946.88     2144.18     60.99 o 
  -5  30   1       77.19       63.96     34.72 o 
  -4  30   1     1845.44     2044.34     82.39 o 
  -3  30   1        0.25       37.92     29.13 o 
  -2  30   1      132.43      101.15     43.07 o 
  -1  30   1       60.59       82.90     26.33 o 
   0  30   1      280.75      164.75     32.20 o 
   1  30   1      271.59      187.79     41.51 o 
   2  30   1       59.51       64.41     37.13 o 
   3  30   1      273.76      294.23     78.18 o 
   4  30   1      194.02      187.70     45.99 o 
   5  30   1       45.39        1.28     23.93 o 
   6  30   1      758.59      848.80     57.58 o 
   7  30   1      295.52      188.68    106.29 o 
   8  30   1      272.47      192.85    104.20 o 
  -8  31   1      210.54      142.49     82.92 o 
  -7  31   1       93.88      127.99     40.44 o 
  -6  31   1      286.82      216.93     54.74 o 
  -5  31   1      186.05      113.10     39.41 o 
  -4  31   1       35.14       51.04     43.90 o 
  -3  31   1      127.95       71.22     79.14 o 
  -2  31   1      637.25      643.23     99.32 o 
  -1  31   1       24.51       22.14     24.30 o 
   0  31   1       12.09       27.11     27.81 o 
   1  31   1       17.01       34.82     37.50 o 
   2  31   1      874.95      839.50     68.76 o 
   3  31   1      331.85      348.85     82.07 o 
   4  31   1       33.61       19.99     26.96 o 
   5  31   1       34.75       19.98     31.19 o 
   6  31   1      762.92      784.55     60.15 o 
   7  31   1       22.62      -36.51     36.51 o 
  -6  32   1      117.41       92.26     39.25 o 
  -5  32   1        0.02       -1.35     38.36 o 
  -4  32   1      611.48      508.93    210.92 o 
  -3  32   1        3.21       36.45     70.98 o 
  -2  32   1      489.32      323.23    168.01 o 
  -1  32   1      134.26      135.16     51.25 o 
   0  32   1       57.59       75.41     68.76 o 
   1  32   1     1418.75     1578.09    112.01 o 
   2  32   1       81.43       74.57     48.89 o 
   3  32   1      259.16      102.17    108.13 o 
   4  32   1       49.60       29.00     41.81 o 
   5  32   1      516.57      591.55     57.43 o 
   6  32   1      576.73      584.13     65.41 o 
  -5  33   1      472.43      418.07    156.57 o 
  -4  33   1       61.24       50.07     43.37 o 
  -3  33   1      248.38      189.18     88.72 o 
  -2  33   1        8.63       46.58     67.65 o 
   1  33   1      127.21       97.66     50.81 o 
   2  33   1      861.22      966.79     98.15 o 
   3  33   1      106.12       32.13     46.87 o 
   4  33   1       71.52       60.22     49.47 o 
   5  33   1       34.10       58.41     47.60 o 
  -2  34   1       22.37        5.54     60.99 o 
   0  34   1      208.16      240.73     60.59 o 
   1  34   1      174.38       94.26     76.52 o 
   2  34   1        0.22      -76.52     78.74 o 
 -18   0   2     1309.12     1383.06    118.22 o 
 -16   0   2      687.44      664.46     89.14 o 
 -14   0   2     4069.24     4060.40    133.62 o 
 -12   0   2     5781.48     5424.80    117.78 o 
 -10   0   2      367.20      387.86     55.57 o 
  -8   0   2     1035.56      980.15     50.21 o 
  -6   0   2     2449.41     2297.20     95.93 o 
  -4   0   2    16395.29    16363.88    130.52 o 
  -2   0   2    27777.54    24329.09    232.33 o 
   2   0   2   129716.98   120917.90   1048.31 o 
   4   0   2    42594.27    41821.84    311.04 o 
   6   0   2    15026.19    15411.33    196.85 o 
   8   0   2    14236.12    14235.19    147.80 o 
  10   0   2     1872.02     2168.57     75.67 o 
  12   0   2     1508.88     1504.49     94.37 o 
  14   0   2     3070.94     2877.49    168.57 o 
  16   0   2        4.64      -16.56     57.63 o 
  18   0   2      134.41       70.75     57.26 o 
 -18   1   2      285.39      399.12     80.32 o 
 -17   1   2      574.10      532.90     65.92 o 
 -16   1   2      456.28      422.98     63.50 o 
 -15   1   2       26.96       56.79     46.56 o 
 -14   1   2       33.25       61.36     45.96 o 
 -13   1   2      362.96      330.56     50.58 o 
 -12   1   2       41.10       55.51     37.38 o 
 -11   1   2       89.69      135.97     37.38 o 
 -10   1   2     1206.84     1460.65     76.35 o 
  -9   1   2       66.67       79.94     29.58 o 
  -8   1   2        2.86       52.91     25.98 o 
  -7   1   2     1793.63     1619.28     36.67 o 
  -6   1   2     1575.90     1577.96     34.50 o 
  -5   1   2     6440.40     6030.57     53.39 o 
  -4   1   2      565.86      509.08     21.74 o 
  -3   1   2      144.21      133.26     15.21 o 
  -2   1   2       36.20       43.33      7.47 o 
  -1   1   2      582.91      504.55      9.42 o 
   1   1   2     1756.33     1626.44      8.98 o 
   2   1   2      716.04      761.25     11.77 o 
   3   1   2    49968.80    48587.29    208.47 o 
   4   1   2   179366.86   177624.92    942.32 o 
   5   1   2     3729.96     3924.30     54.79 o 
   6   1   2    25965.73    25246.78    153.19 o 
   7   1   2     5715.30     6107.77     60.36 o 
   8   1   2       41.02       50.21     26.51 o 
   9   1   2       66.09       74.39     28.50 o 
  10   1   2      566.81      614.06     41.79 o 
  11   1   2      382.15      431.48     42.41 o 
  12   1   2      335.83      373.19     45.03 o 
  13   1   2     1432.78     1459.33     69.15 o 
  14   1   2      646.26      660.75     58.77 o 
  15   1   2      405.19      453.23     54.43 o 
  16   1   2      183.95      184.06     52.09 o 
  17   1   2       89.22       45.82     40.28 o 
  18   1   2     1222.32     1118.69     74.29 o 
 -18   2   2       52.74      122.13     73.08 o 
 -17   2   2      384.76      376.04     63.91 o 
 -16   2   2      144.98      168.05     55.04 o 
 -15   2   2     1542.23     1549.58     73.86 o 
 -14   2   2        2.95       12.80     38.48 o 
 -13   2   2      249.30      291.21     45.90 o 
 -12   2   2      420.96      443.81     51.39 o 
 -11   2   2      689.02      703.58     47.15 o 
 -10   2   2     2659.17     2661.47     57.74 o 
  -9   2   2     1311.87     1213.73     42.72 o 
  -8   2   2     2983.78     2904.35     56.08 o 
  -7   2   2     2050.94     1974.32     40.40 o 
  -6   2   2     1117.05     1233.65     29.75 o 
  -5   2   2     4301.95     4192.30     54.65 o 
  -4   2   2     1591.75     1522.74     29.61 o 
  -3   2   2     6002.50     5835.52     47.71 o 
  -2   2   2      297.05      318.32     19.22 o 
  -1   2   2    24568.74    23286.75     90.08 o 
   0   2   2     8534.63     8211.70     39.59 o 
   1   2   2     2811.50     2666.71     13.47 o 
   2   2   2     5571.70     5071.85     26.04 o 
   3   2   2      653.15      678.66     16.41 o 
   4   2   2    13789.58    13661.13     73.57 o 
   5   2   2      638.13      792.16     26.43 o 
   6   2   2      399.08      366.67     26.76 o 
   7   2   2    17338.66    17553.26    119.66 o 
   8   2   2     2347.00     2256.81     44.80 o 
   9   2   2     1610.44     1604.98     49.98 o 
  10   2   2     6376.96     6215.03     77.08 o 
  11   2   2     2062.50     2183.05     63.08 o 
  12   2   2       92.87      156.50     48.52 o 
  13   2   2       10.05        5.87     31.23 o 
  14   2   2       30.41       61.49     49.53 o 
  15   2   2       46.20       22.57     43.86 o 
  16   2   2        8.28       -1.29     31.19 o 
  17   2   2       91.06       47.87     42.65 o 
  18   2   2        8.38      -32.27     42.19 o 
 -18   3   2       30.04       56.13     55.17 o 
 -17   3   2     1125.97     1041.51    128.58 o 
 -16   3   2      150.70      222.52     54.96 o 
 -15   3   2      148.87      121.65     47.88 o 
 -14   3   2        4.23       23.85     37.90 o 
 -13   3   2     3094.23     3089.34     78.34 o 
 -12   3   2      213.37      197.99     44.16 o 
 -11   3   2     5133.36     5286.92     82.72 o 
 -10   3   2     1639.16     1764.26     67.55 o 
  -9   3   2       26.31      -19.08     27.90 o 
  -8   3   2     2729.19     3051.89     48.20 o 
  -7   3   2     2548.20     2244.78     55.44 o 
  -6   3   2    16357.80    16676.40    102.99 o 
  -5   3   2     3438.74     3719.82     41.88 o 
  -4   3   2     2834.23     2774.13     35.44 o 
  -3   3   2     3580.48     3655.90     32.97 o 
  -2   3   2        7.56       12.10      5.22 o 
  -1   3   2    30201.67    30226.53    117.24 o 
   0   3   2     1017.78      848.42      6.64 o 
   1   3   2       19.62       25.04      4.29 o 
   2   3   2     8639.64     8067.00     37.95 o 
   3   3   2     4195.36     4064.44     31.49 o 
   4   3   2    35155.93    33891.94    416.15 o 
   5   3   2    11430.14    11349.11     69.27 o 
   6   3   2    21489.20    21921.25    137.75 o 
   7   3   2     3357.32     3277.15     45.86 o 
   8   3   2    10024.43    10306.13     86.01 o 
   9   3   2       24.39       82.17     31.43 o 
  10   3   2       22.92       16.37     30.90 o 
  11   3   2      206.58      246.69     39.35 o 
  12   3   2     1190.61     1219.07     58.39 o 
  13   3   2      124.33      124.51     41.08 o 
  14   3   2     1428.08     1375.84     68.50 o 
  15   3   2       26.14      -18.55     36.17 o 
  16   3   2        3.08       25.74     35.11 o 
  17   3   2      129.20       75.07     44.11 o 
  18   3   2        0.79      -25.46     48.12 o 
 -18   4   2       83.26      118.74     59.30 o 
 -17   4   2      282.29      271.19     65.74 o 
 -16   4   2      178.58      187.51     57.95 o 
 -15   4   2     2868.95     2860.83     93.19 o 
 -14   4   2      194.73      183.86     46.81 o 
 -13   4   2       82.42      107.66     43.74 o 
 -12   4   2      254.22      240.86     46.49 o 
 -11   4   2        1.87       49.47     35.81 o 
 -10   4   2      137.34      118.89     34.46 o 
  -9   4   2     6073.47     6782.91     74.14 o 
  -8   4   2       21.33       11.07     21.24 o 
  -7   4   2       29.53       15.65     20.83 o 
  -6   4   2     4696.32     4534.17     47.21 o 
  -5   4   2    13555.13    13273.93     85.63 o 
  -4   4   2     3483.52     3427.43     37.83 o 
  -3   4   2     6485.67     5981.36     44.57 o 
  -2   4   2    40481.39    38496.35    199.70 o 
  -1   4   2    35974.61    35060.81    160.17 o 
   0   4   2       19.05       19.06      5.92 o 
   1   4   2     7880.75     7317.37     30.19 o 
   2   4   2       78.83       78.71      8.33 o 
   3   4   2     4780.41     4422.94     27.97 o 
   4   4   2     2456.30     2388.06     29.60 o 
   5   4   2      828.11      601.06     18.21 o 
   6   4   2     4763.05     4963.52     41.78 o 
   7   4   2     4974.57     5291.67     50.84 o 
   8   4   2     2492.55     2527.44     46.02 o 
   9   4   2     1009.45     1017.67     41.69 o 
  10   4   2        0.87       24.31     22.58 o 
  11   4   2      149.77      155.75     40.88 o 
  12   4   2     1849.57     1840.21     71.37 o 
  13   4   2      729.24      721.90     47.03 o 
  14   4   2       15.70       -9.50     27.30 o 
  15   4   2      523.83      509.65     45.25 o 
  16   4   2       53.42       62.87     42.63 o 
  17   4   2       21.20       26.90     42.67 o 
  18   4   2       71.90       39.40     46.66 o 
 -18   5   2      281.03      231.95     85.56 o 
 -17   5   2      207.05      161.40     56.62 o 
 -16   5   2       73.59       -6.68     38.62 o 
 -15   5   2        0.28       53.40     46.54 o 
 -14   5   2       10.40        0.55     66.27 o 
 -13   5   2      845.44      840.18     53.04 o 
 -12   5   2      830.20      774.93     54.95 o 
 -11   5   2     3472.55     3407.19     71.70 o 
 -10   5   2       22.39       44.42     39.41 o 
  -9   5   2      701.44      734.41     38.62 o 
  -8   5   2     4738.20     4958.20     58.09 o 
  -7   5   2     3172.80     2859.69     42.71 o 
  -6   5   2       61.10       57.97     20.19 o 
  -5   5   2      387.26      298.53     19.86 o 
  -4   5   2     2855.98     2856.07     43.06 o 
  -3   5   2     4793.86     4460.17     38.08 o 
  -2   5   2     1427.61     1173.56     21.30 o 
   0   5   2    10765.37     9969.54     47.38 o 
   1   5   2    17669.98    16242.44     68.23 o 
   2   5   2     6629.91     6212.76     33.07 o 
   3   5   2    13962.81    13738.54     68.85 o 
   4   5   2    47875.11    45811.11    210.48 o 
   5   5   2      357.21      359.41     16.97 o 
   6   5   2       42.45       90.82     16.69 o 
   7   5   2     4019.91     4039.31     45.15 o 
   8   5   2      338.80      313.86     25.00 o 
   9   5   2     1102.96      945.10     36.20 o 
  10   5   2      853.09      885.97     37.15 o 
  11   5   2     1129.25     1124.82     40.44 o 
  12   5   2     3223.36     3341.59     73.66 o 
  13   5   2     2284.47     2351.91     54.96 o 
  14   5   2      580.01      602.52     48.90 o 
  15   5   2       58.02       67.64     43.15 o 
  16   5   2        1.40       13.43     33.95 o 
  17   5   2       99.12       65.72     46.08 o 
 -18   6   2      301.11      312.00     50.46 o 
 -17   6   2      272.96      281.60     74.32 o 
 -16   6   2      297.25      354.55     63.63 o 
 -15   6   2      144.38      191.66     50.72 o 
 -14   6   2      863.54      862.62     58.27 o 
 -13   6   2     3144.72     3250.61     73.55 o 
 -12   6   2     3155.97     3406.85     76.65 o 
 -11   6   2       12.22        9.54     34.48 o 
 -10   6   2      849.78      945.95     45.32 o 
  -9   6   2     2968.96     2881.84     57.02 o 
  -8   6   2     1064.94     1029.97     39.95 o 
  -7   6   2     1590.07     1639.94     43.09 o 
  -6   6   2      769.47      907.51     27.81 o 
  -5   6   2     1227.54     1065.19     24.87 o 
  -4   6   2      478.68      439.77     18.44 o 
  -3   6   2     7054.04     7176.15     52.65 o 
  -2   6   2    13611.23    12658.20     76.62 o 
  -1   6   2    64738.12    61305.48    468.00 o 
   0   6   2     9897.00     9372.75     47.06 o 
   1   6   2     4376.93     4059.21     25.56 o 
   2   6   2      132.39      121.35      8.74 o 
   3   6   2     2173.77     2133.23     20.34 o 
   4   6   2     2699.31     2661.87     25.78 o 
   5   6   2    13175.74    12270.60     73.56 o 
   6   6   2     1565.57     1340.42     35.34 o 
   7   6   2     3153.85     2941.85     38.51 o 
   8   6   2     3987.65     3987.25     70.27 o 
   9   6   2     2500.82     2618.12     44.51 o 
  10   6   2     1618.35     1501.19     43.51 o 
  11   6   2        4.73       -9.46     23.12 o 
  12   6   2       28.24       88.07     29.86 o 
  13   6   2      560.59      638.42     43.80 o 
  14   6   2      373.16      363.47     42.99 o 
  15   6   2      829.97      857.48     54.64 o 
  16   6   2      141.40      128.28     40.65 o 
  17   6   2      357.00      288.63     49.02 o 
 -18   7   2       20.34       40.12     53.15 o 
 -17   7   2      431.73      339.13     48.43 o 
 -16   7   2     1080.13     1117.81     59.88 o 
 -15   7   2      434.27      441.83     74.59 o 
 -14   7   2      328.58      317.92     60.65 o 
 -13   7   2      202.09      240.06     52.80 o 
 -12   7   2       11.93       11.45     39.42 o 
 -11   7   2       19.35       65.73     38.05 o 
 -10   7   2        1.21        9.05     26.72 o 
  -9   7   2        9.00        7.31     23.58 o 
  -8   7   2      314.35      232.01     30.50 o 
  -7   7   2    10229.61    10366.28     84.06 o 
  -6   7   2     2731.93     2939.44     42.36 o 
  -5   7   2      196.61      220.98     11.95 o 
  -4   7   2      777.45      663.09     10.42 o 
  -3   7   2     2762.74     2639.42     40.16 o 
  -2   7   2    28508.69    27142.67    174.45 o 
  -1   7   2      439.08      515.70     12.35 o 
   0   7   2      177.38      237.63     14.83 o 
   1   7   2      489.71      423.10     12.17 o 
   2   7   2        3.96        2.71      6.44 o 
   3   7   2    14984.40    15018.02     64.89 o 
   4   7   2     6697.01     6428.97     52.68 o 
   5   7   2     3390.51     3075.65     29.50 o 
   6   7   2    10962.75    10560.32     65.51 o 
   7   7   2     4513.61     4290.06     44.41 o 
   8   7   2     1396.65     1493.03     31.78 o 
   9   7   2     3143.99     3019.70     50.52 o 
  10   7   2      416.09      468.05     39.04 o 
  11   7   2      568.65      556.64     36.05 o 
  12   7   2      142.31      178.59     31.62 o 
  13   7   2     4841.89     4657.55     71.85 o 
  14   7   2      543.50      548.02     42.09 o 
  15   7   2        0.80       12.28     33.88 o 
  16   7   2     1383.34     1445.78     69.37 o 
  17   7   2       29.19       57.53     40.32 o 
 -17   8   2       49.64       23.63     47.97 o 
 -16   8   2      467.01      443.82     43.78 o 
 -15   8   2       52.13       44.41     30.43 o 
 -14   8   2       47.56       54.03     28.65 o 
 -13   8   2      200.90      167.83     29.15 o 
 -12   8   2       11.45       11.64     22.12 o 
 -11   8   2       57.26       16.57     33.39 o 
 -10   8   2     9116.77     9360.91    100.70 o 
  -9   8   2     2149.67     2390.59     59.64 o 
  -8   8   2     7068.18     7017.89     70.17 o 
  -7   8   2     3905.10     3795.63     34.50 o 
  -6   8   2      112.47       63.72     13.55 o 
  -5   8   2       16.20       31.04      6.15 o 
  -4   8   2     8184.78     8419.50     63.61 o 
  -3   8   2     1159.25     1096.29     21.21 o 
  -2   8   2    11879.77    11651.17     86.84 o 
  -1   8   2    29044.49    29428.40    156.89 o 
   0   8   2    35450.59    35809.52    195.01 o 
   1   8   2    17575.51    17319.96     75.69 o 
   2   8   2     4526.90     4184.31     30.29 o 
   3   8   2     2746.99     2568.99     22.11 o 
   4   8   2      237.16      338.67     14.55 o 
   5   8   2      197.63      218.59     13.45 o 
   6   8   2     3347.15     3663.82     35.33 o 
   7   8   2     5989.32     5973.77     52.53 o 
   8   8   2       14.43       19.60     18.61 o 
   9   8   2      874.66      918.81     36.48 o 
  10   8   2      569.25      616.58     31.81 o 
  11   8   2      583.57      596.39     34.96 o 
  12   8   2     3156.67     3227.23     58.42 o 
  13   8   2       67.31       61.20     32.07 o 
  14   8   2      664.32      621.64     45.38 o 
  15   8   2       20.72       43.38     34.20 o 
  16   8   2       37.29       27.49     37.04 o 
  17   8   2      168.91      166.84     47.87 o 
 -17   9   2      437.30      415.27     67.92 o 
 -16   9   2      843.47      873.95     55.01 o 
 -15   9   2      217.95      219.49     36.13 o 
 -14   9   2     1627.46     1618.97     58.57 o 
 -13   9   2       84.33       52.84     31.61 o 
 -12   9   2      233.74      204.81     27.23 o 
 -11   9   2      272.03      195.63     25.61 o 
 -10   9   2      649.77      755.54     33.59 o 
  -9   9   2      416.51      465.99     27.45 o 
  -8   9   2     2181.92     2202.63     44.45 o 
  -7   9   2      887.04      835.66     17.44 o 
  -6   9   2    11543.11    11738.17     74.46 o 
  -5   9   2      120.76       94.51      8.23 o 
  -4   9   2      113.27       64.24     16.69 o 
  -3   9   2      669.94      752.19     18.69 o 
  -2   9   2    11763.50    10886.20     80.76 o 
  -1   9   2     6028.14     6159.31     43.13 o 
   0   9   2     1603.16     1361.13     20.87 o 
   1   9   2     1018.62      988.96     14.49 o 
   2   9   2     1264.80     1066.94     17.11 o 
   3   9   2     3036.90     2843.85     25.84 o 
   4   9   2      999.70      868.24     15.25 o 
   5   9   2       71.95       70.60     11.29 o 
   6   9   2      810.80      671.02     22.50 o 
   7   9   2     2920.87     3059.73     35.51 o 
   8   9   2     2780.64     2894.38     39.36 o 
   9   9   2       27.61       27.94     19.68 o 
  10   9   2      115.60      108.94     25.57 o 
  11   9   2       39.11       66.79     31.14 o 
  12   9   2      982.45      830.62     51.34 o 
  13   9   2        2.35       28.06     34.18 o 
  14   9   2     3621.67     3708.30     77.53 o 
  15   9   2      249.47      272.67     46.35 o 
  16   9   2      664.88      546.92     56.01 o 
  17   9   2       78.05       35.85     39.71 o 
 -17  10   2      455.21      362.01     44.73 o 
 -16  10   2      236.44      251.78     39.68 o 
 -15  10   2      190.93      168.18     40.76 o 
 -14  10   2      157.34      169.51     32.13 o 
 -13  10   2        1.98       -1.80     22.17 o 
 -12  10   2      567.39      563.17     32.11 o 
 -11  10   2      187.51      202.97     25.24 o 
 -10  10   2     3849.31     3908.54     54.80 o 
  -9  10   2     1367.30     1407.54     27.64 o 
  -8  10   2     2190.77     2070.74     37.51 o 
  -7  10   2     1523.63     1643.20     26.35 o 
  -6  10   2     1690.61     1637.60     18.10 o 
  -5  10   2      450.58      438.39     28.04 o 
  -4  10   2      457.55      504.64     28.24 o 
  -3  10   2     1646.30     1442.79     21.93 o 
  -2  10   2    20446.80    19050.31    111.82 o 
  -1  10   2     1254.21     1199.27     21.75 o 
   0  10   2      285.21      306.00     17.02 o 
   1  10   2     1277.24     1329.51     19.77 o 
   2  10   2       21.70       29.92     10.92 o 
   3  10   2      302.93      268.99     13.06 o 
   4  10   2     1413.22     1281.01     17.95 o 
   5  10   2     4817.54     4428.38     33.41 o 
   6  10   2     1286.15     1162.82     23.65 o 
   7  10   2     2468.11     2281.42     32.48 o 
   8  10   2      576.44      598.30     35.72 o 
   9  10   2      585.23      633.63     30.45 o 
  10  10   2     5867.47     5876.43     74.13 o 
  11  10   2     1830.28     1791.45     47.07 o 
  12  10   2     3506.24     3347.50     59.72 o 
  13  10   2     1208.91     1266.79     53.07 o 
  14  10   2     1127.94     1304.80     53.68 o 
  15  10   2       13.61       -1.95     29.01 o 
  16  10   2       20.36       64.56     37.43 o 
  17  10   2      205.40      226.44     46.22 o 
 -17  11   2      422.02      375.30     43.58 o 
 -16  11   2       68.51      103.13     41.79 o 
 -15  11   2      405.78      368.60     37.80 o 
 -14  11   2      687.59      658.35     37.23 o 
 -13  11   2        1.42       21.58     21.54 o 
 -12  11   2      577.62      594.08     30.78 o 
 -11  11   2     2303.60     2516.80     47.16 o 
 -10  11   2     1342.74     1360.63     30.38 o 
  -9  11   2     1328.89     1316.21     35.28 o 
  -8  11   2     8964.06     9336.48     68.07 o 
  -7  11   2      118.26      135.75     13.91 o 
  -6  11   2    27676.72    28515.90    156.07 o 
  -5  11   2      177.01      272.39     21.98 o 
  -4  11   2       37.20       59.24     17.51 o 
  -3  11   2     4747.49     4774.82     31.79 o 
  -2  11   2       48.12       63.53     13.21 o 
  -1  11   2     1188.91     1144.85     19.77 o 
   0  11   2     7348.85     7235.94     52.16 o 
   1  11   2     7904.48     7229.25     45.78 o 
   2  11   2     1354.54     1468.08     20.90 o 
   3  11   2      666.12      666.09     20.94 o 
   4  11   2     2621.35     3107.39     29.06 o 
   5  11   2     4889.33     5024.45     36.23 o 
   6  11   2      413.76      314.22     20.56 o 
   7  11   2     1881.70     1981.81     36.38 o 
   8  11   2    10279.67    10328.71     83.32 o 
   9  11   2     1305.10     1179.34     33.95 o 
  10  11   2     3777.62     3827.88     70.34 o 
  11  11   2      121.23      131.35     29.35 o 
  12  11   2     1168.11     1173.92     45.83 o 
  13  11   2     2276.17     2277.92     53.33 o 
  14  11   2      311.27      297.05     38.74 o 
  15  11   2       52.33       42.61     33.59 o 
  16  11   2       42.50       30.63     33.69 o 
  17  11   2       93.97      103.53     46.99 o 
 -17  12   2        3.69        7.21     52.83 o 
 -16  12   2      270.71      232.52     40.04 o 
 -15  12   2       92.55       95.05     34.26 o 
 -14  12   2      152.17      115.57     31.32 o 
 -13  12   2      472.70      481.23     35.40 o 
 -12  12   2      116.44      101.23     32.16 o 
 -11  12   2      268.53      227.31     23.05 o 
 -10  12   2       97.71      100.65     22.60 o 
  -9  12   2       70.54       36.57     18.01 o 
  -8  12   2     3674.22     3829.92     35.67 o 
  -7  12   2     1396.27     1379.96     47.72 o 
  -6  12   2     4033.96     4135.14     66.43 o 
  -5  12   2     9216.95     9039.94     86.84 o 
  -4  12   2       35.95       49.33     17.06 o 
  -3  12   2     9114.99     8466.73     50.65 o 
  -2  12   2       16.96       61.46     13.53 o 
  -1  12   2      257.11      360.66     20.18 o 
   0  12   2      154.43      162.74     13.30 o 
   1  12   2     7115.05     7449.89     48.31 o 
   2  12   2     1195.19     1103.36     17.38 o 
   3  12   2     2677.71     2634.18     28.73 o 
   4  12   2        0.61       14.60     15.43 o 
   5  12   2     6937.77     6371.67     41.02 o 
   6  12   2     2544.49     2596.11     28.85 o 
   7  12   2       16.69       25.67     16.21 o 
   8  12   2      589.62      657.05     26.59 o 
   9  12   2      573.58      663.95     37.76 o 
  10  12   2     2134.68     2088.80     42.12 o 
  11  12   2      231.47      229.63     30.43 o 
  12  12   2      101.91      110.33     38.45 o 
  13  12   2        1.54       38.65     32.76 o 
  14  12   2       42.50       84.25     35.04 o 
  15  12   2      700.94      684.07     49.26 o 
  16  12   2        0.33       -9.87     34.24 o 
  17  12   2      827.69      736.84     63.55 o 
 -17  13   2     1409.76     1381.57     83.10 o 
 -16  13   2       46.15       40.04     51.06 o 
 -15  13   2      401.14      360.81     38.25 o 
 -14  13   2      224.71      170.06     29.03 o 
 -13  13   2      212.27      214.17     34.19 o 
 -12  13   2      194.66      204.89     30.24 o 
 -11  13   2     1555.68     1607.33     39.47 o 
 -10  13   2      398.61      415.96     21.58 o 
  -9  13   2     1417.85     1263.95     36.69 o 
  -8  13   2       76.20       58.33     10.18 o 
  -7  13   2     1991.00     1814.40     50.92 o 
  -6  13   2      442.32      370.56     36.37 o 
  -5  13   2      159.57      168.44     21.61 o 
  -4  13   2     4381.31     5222.68     62.91 o 
  -3  13   2       10.12       24.34      7.19 o 
  -2  13   2       40.31      106.15     13.30 o 
  -1  13   2      261.01      331.81     14.62 o 
   0  13   2       84.30      122.54     13.84 o 
   1  13   2     5288.57     5103.96     40.64 o 
   2  13   2      340.75      344.53     15.20 o 
   3  13   2     3663.70     3613.15     38.63 o 
   4  13   2    11056.06    12087.00     80.22 o 
   5  13   2      599.48      602.76     18.84 o 
   6  13   2     3205.08     2941.07     31.07 o 
   7  13   2      445.57      499.64     25.03 o 
   8  13   2       88.84      116.54     21.16 o 
   9  13   2     4583.89     4671.45     60.40 o 
  10  13   2        2.41       -5.55     18.75 o 
  11  13   2      389.37      386.37     41.04 o 
  12  13   2      286.09      248.80     31.94 o 
  13  13   2     1484.40     1539.77     48.05 o 
  14  13   2       26.69       30.90     29.39 o 
  15  13   2       67.91       86.76     35.73 o 
  16  13   2        0.18       11.84     31.18 o 
 -16  14   2       85.97      113.43     57.17 o 
 -15  14   2      284.59      214.49     31.01 o 
 -14  14   2       26.32       22.00     22.02 o 
 -13  14   2      642.25      584.99     49.63 o 
 -12  14   2      161.27      124.73     23.17 o 
 -11  14   2      281.05      296.24     27.17 o 
 -10  14   2     2445.61     2571.64     86.07 o 
  -9  14   2      654.02      715.15     38.58 o 
  -8  14   2      894.02      864.84     16.72 o 
  -7  14   2     4244.44     4223.77     66.31 o 
  -6  14   2     1041.88     1062.23     37.60 o 
  -5  14   2      129.14      118.87     22.83 o 
  -4  14   2      608.74      527.22     26.40 o 
  -3  14   2     2009.29     1833.77     21.06 o 
  -2  14   2       62.39       72.71     14.70 o 
  -1  14   2     1732.58     1391.04     23.25 o 
   0  14   2     3591.34     4245.79     43.49 o 
   1  14   2      240.73      344.57     16.35 o 
   2  14   2     3401.90     3219.75     30.75 o 
   3  14   2      325.50      259.66     18.75 o 
   4  14   2     8011.74     8836.90     76.77 o 
   5  14   2     2045.12     1750.86     26.55 o 
   6  14   2      238.68      251.62     19.09 o 
   7  14   2     4386.11     4340.15     48.09 o 
   8  14   2     1557.30     1543.90     34.37 o 
   9  14   2     3113.03     3099.20     47.09 o 
  10  14   2      340.42      359.54     29.16 o 
  11  14   2       36.67       53.18     25.56 o 
  12  14   2     1135.60     1157.49     41.07 o 
  13  14   2      414.70      379.56     41.47 o 
  14  14   2       69.37       87.85     41.59 o 
  15  14   2      551.48      619.09     60.36 o 
  16  14   2        4.89       -7.09     38.91 o 
 -16  15   2      665.95      709.61     81.97 o 
 -15  15   2       17.14      -29.94     44.00 o 
 -14  15   2       20.22       66.67     31.04 o 
 -13  15   2      109.64      125.78     27.12 o 
 -12  15   2        2.61        7.03     19.13 o 
 -11  15   2     1598.48     1688.82     31.25 o 
 -10  15   2       30.57      -15.92     20.78 o 
  -9  15   2      952.47      974.69     35.54 o 
  -8  15   2      556.33      553.39     47.00 o 
  -7  15   2       76.62       80.60     32.35 o 
  -6  15   2     1141.29     1319.39     56.13 o 
  -5  15   2      751.40      756.67     39.39 o 
  -4  15   2      378.72      335.99     19.21 o 
  -3  15   2      687.46      787.45     15.30 o 
  -2  15   2     3533.70     3270.17     36.58 o 
  -1  15   2     4801.43     4494.12     50.59 o 
   0  15   2      743.17      888.46     27.15 o 
   1  15   2      166.28      172.22     17.73 o 
   2  15   2       33.06       26.93     12.52 o 
   3  15   2     3302.69     3456.61     31.38 o 
   4  15   2       30.59       32.62     15.40 o 
   5  15   2       25.56       -9.61     14.61 o 
   6  15   2      356.24      296.64     19.10 o 
   7  15   2     1263.77     1288.09     32.59 o 
   8  15   2     1446.74     1511.98     34.54 o 
   9  15   2      930.96      900.25     36.13 o 
  10  15   2       71.24       71.55     29.15 o 
  11  15   2     1826.45     1690.19     42.59 o 
  12  15   2       47.88       16.85     24.78 o 
  13  15   2       56.23       71.29     35.06 o 
  14  15   2       70.84       60.80     31.93 o 
  15  15   2        8.45       29.74     33.67 o 
  16  15   2       97.45       90.08     38.59 o 
 -16  16   2       73.47      110.52     56.66 o 
 -15  16   2       22.66       26.91     45.96 o 
 -14  16   2       88.18      128.82     47.93 o 
 -13  16   2      621.61      574.61     52.11 o 
 -12  16   2       12.48      -14.33     14.36 o 
 -11  16   2      511.10      501.81     21.43 o 
 -10  16   2     2650.52     2722.84    111.81 o 
  -9  16   2     1013.90     1069.00     49.37 o 
  -8  16   2     2913.42     2788.57    101.82 o 
  -7  16   2     1241.74     1220.27     42.49 o 
  -6  16   2     1991.74     2048.06     44.28 o 
  -5  16   2      136.11       93.18     22.48 o 
  -4  16   2     2571.90     2739.71     26.71 o 
  -3  16   2      240.41      290.04     12.91 o 
  -2  16   2     6151.45     6288.64     55.65 o 
  -1  16   2     1181.65     1108.10     25.91 o 
   0  16   2     7277.72     7474.06     83.11 o 
   1  16   2     3601.85     3585.63     37.33 o 
   2  16   2     1034.83      887.98     19.13 o 
   3  16   2      388.30      374.34     21.01 o 
   4  16   2     2244.25     2112.02     31.96 o 
   5  16   2     3501.03     3444.39     43.60 o 
   6  16   2      378.79      455.02     25.52 o 
   7  16   2      195.23      251.15     24.57 o 
   8  16   2      178.50      198.62     26.24 o 
   9  16   2       26.61       14.74     19.06 o 
  10  16   2      728.12      843.05     38.46 o 
  11  16   2      108.97      115.64     27.77 o 
  12  16   2     1190.71     1168.60     56.95 o 
  13  16   2        6.62       -0.75     22.31 o 
  14  16   2      374.77      356.91     54.47 o 
  15  16   2       11.65        5.03     29.57 o 
  16  16   2       24.81       18.77     33.16 o 
 -16  17   2      540.56      568.12     78.33 o 
 -15  17   2       66.31      128.81     64.67 o 
 -14  17   2      476.28      493.51     57.32 o 
 -13  17   2       15.60       63.30     44.01 o 
 -12  17   2      576.35      545.72     28.89 o 
 -11  17   2        5.94        4.71     32.40 o 
 -10  17   2        0.22      -17.64     43.75 o 
  -9  17   2        2.04      -26.17     30.40 o 
  -8  17   2       88.14       72.39     31.75 o 
  -7  17   2      584.96      613.62     38.51 o 
  -6  17   2     2765.63     2914.64     54.16 o 
  -5  17   2      425.12      458.35     33.36 o 
  -4  17   2     1011.56      942.38     15.95 o 
  -3  17   2       21.24       19.02      9.12 o 
  -2  17   2     4558.65     4531.12     54.54 o 
  -1  17   2     2614.81     2717.78     35.70 o 
   0  17   2     3985.28     4274.02     67.65 o 
   1  17   2     3711.68     3562.91     41.56 o 
   2  17   2        9.08       14.39     12.86 o 
   3  17   2     3072.39     3297.00     34.72 o 
   4  17   2     3965.01     4057.89     38.03 o 
   5  17   2      260.95      352.67     22.56 o 
   6  17   2     3143.02     3147.29     54.94 o 
   7  17   2        0.16       -0.25     18.30 o 
   8  17   2     5000.17     4991.35     80.19 o 
   9  17   2     3029.67     3033.48     50.74 o 
  10  17   2     1327.92     1443.02     38.73 o 
  11  17   2       60.25       70.41     26.11 o 
  12  17   2     1125.15     1146.31     48.53 o 
  13  17   2       24.10       32.84     27.47 o 
  14  17   2      549.35      477.48    114.61 o 
  15  17   2      350.20      241.41     68.39 o 
 -15  18   2      274.49      251.76     73.02 o 
 -14  18   2     1014.52     1087.89     99.33 o 
 -13  18   2      503.92      502.86     62.51 o 
 -12  18   2     1948.69     2184.85     93.81 o 
 -11  18   2     1690.31     1729.75     87.14 o 
 -10  18   2      132.74      143.52     40.75 o 
  -9  18   2       78.44       88.70     38.43 o 
  -8  18   2      141.33      178.26     35.60 o 
  -7  18   2      224.08      269.98     40.58 o 
  -6  18   2      170.58      184.16     29.08 o 
  -5  18   2      588.25      603.15     17.16 o 
  -4  18   2     1877.99     1964.51     25.70 o 
  -3  18   2      359.98      320.48     18.08 o 
  -2  18   2     2406.07     2450.11     55.33 o 
  -1  18   2     2337.13     2811.04     41.58 o 
   0  18   2     3737.15     3692.26     54.29 o 
   1  18   2      679.36      630.89     25.49 o 
   2  18   2     5710.35     5512.74     45.56 o 
   3  18   2      311.42      394.68     22.82 o 
   4  18   2      255.79      299.50     19.32 o 
   5  18   2      202.68      180.81     24.69 o 
   6  18   2      152.54      178.84     22.86 o 
   7  18   2        5.14        6.25     17.64 o 
   8  18   2      730.26      781.09     46.47 o 
   9  18   2      527.49      531.61     32.01 o 
  10  18   2     3773.74     4020.68     61.34 o 
  11  18   2       36.68       25.55     32.81 o 
  12  18   2      219.66      257.21     32.66 o 
  13  18   2      272.73      228.69     39.30 o 
  14  18   2       59.77       39.34     39.02 o 
  15  18   2      498.72      483.92    107.20 o 
 -15  19   2      120.13      144.72     64.97 o 
 -14  19   2      535.56      392.18     87.78 o 
 -13  19   2      735.86      698.00     78.97 o 
 -12  19   2      165.91      153.68     63.11 o 
 -11  19   2      641.26      688.27     97.66 o 
 -10  19   2      362.37      349.86     50.87 o 
  -9  19   2       10.33       34.89     35.25 o 
  -8  19   2      335.85      440.38     40.41 o 
  -7  19   2     2174.62     2351.88     54.88 o 
  -6  19   2      785.38      865.64     38.68 o 
  -5  19   2       10.69       -4.87     10.29 o 
  -4  19   2     7461.27     7871.85     57.02 o 
  -3  19   2      635.68      679.73     17.60 o 
  -2  19   2      183.88      161.23     21.07 o 
  -1  19   2       21.31       66.69     29.03 o 
   0  19   2       17.96       51.97     21.85 o 
   1  19   2      223.41      142.93     24.10 o 
   2  19   2      280.53      342.82     22.64 o 
   3  19   2      607.36      610.59     22.46 o 
   4  19   2      582.37      538.70     23.42 o 
   5  19   2      108.95      210.73     19.75 o 
   6  19   2     9705.22     9926.13     96.40 o 
   7  19   2       32.60       63.17     22.47 o 
   8  19   2     2340.97     2548.75     62.71 o 
   9  19   2       80.14      146.93     40.16 o 
  10  19   2        1.98       25.71     26.33 o 
  11  19   2        4.58       13.09     30.78 o 
  12  19   2      502.01      581.04     40.96 o 
  13  19   2      241.37      123.12     43.97 o 
  14  19   2      168.04      157.16     42.68 o 
  15  19   2        2.11        0.27     39.58 o 
 -14  20   2       34.76       51.57     59.23 o 
 -13  20   2       12.11       41.99     55.38 o 
 -12  20   2       42.62        5.14     40.20 o 
 -11  20   2      372.27      411.03     62.97 o 
 -10  20   2       52.33       19.20     36.68 o 
  -9  20   2      669.57      711.20     49.16 o 
  -8  20   2      166.32      130.04     38.89 o 
  -7  20   2      410.88      391.58     51.01 o 
  -6  20   2       32.25       30.19     21.79 o 
  -5  20   2     5191.35     5452.31     46.20 o 
  -4  20   2      728.03      691.91     22.93 o 
  -3  20   2       46.71       49.53     12.43 o 
  -2  20   2      619.99      567.88     30.21 o 
  -1  20   2     2316.64     2520.93     57.43 o 
   0  20   2      400.54      438.80     35.50 o 
   1  20   2       60.15       66.86     22.18 o 
   2  20   2     6476.83     6584.77     54.27 o 
   3  20   2       26.92       44.36     16.66 o 
   4  20   2     1208.08     1128.44     32.33 o 
   5  20   2     3481.00     3656.91     41.84 o 
   6  20   2      195.92      191.60     25.02 o 
   7  20   2    10336.37    10356.91     90.37 o 
   8  20   2        5.35       -1.41     29.13 o 
   9  20   2     1442.23     1457.94     67.05 o 
  10  20   2     1637.21     1677.58     71.84 o 
  11  20   2      310.31      320.81     34.13 o 
  12  20   2      328.07      256.87     35.45 o 
  13  20   2      199.68       99.66     44.94 o 
  14  20   2       78.01       87.54     59.23 o 
 -14  21   2        0.11       49.25     58.79 o 
 -13  21   2      250.24      238.86     78.39 o 
 -12  21   2      262.98      270.65     55.13 o 
 -11  21   2      684.37      893.94     67.65 o 
 -10  21   2       48.48       80.44     41.82 o 
  -9  21   2     2294.92     2470.48     73.81 o 
  -8  21   2      977.60     1011.49     55.65 o 
  -7  21   2      166.34      153.95     37.33 o 
  -6  21   2       46.73       38.99     24.79 o 
  -5  21   2       29.67       27.04     11.11 o 
  -4  21   2      229.41      187.09     16.07 o 
  -3  21   2      121.63      123.05     15.07 o 
  -2  21   2      407.59      499.33     33.79 o 
  -1  21   2      788.76      929.65     39.63 o 
   0  21   2      203.50      255.65     46.02 o 
   1  21   2     2136.27     2113.55     35.29 o 
   2  21   2      527.77      495.27     23.80 o 
   3  21   2      867.15      795.51     26.03 o 
   4  21   2       16.05        1.24     20.87 o 
   5  21   2       21.31        6.19     17.44 o 
   6  21   2      265.56      328.62     24.10 o 
   7  21   2      204.72      181.54     34.70 o 
   8  21   2       41.53       33.96     33.94 o 
   9  21   2      691.92      721.33     65.42 o 
  10  21   2      133.39      136.41     44.96 o 
  11  21   2      951.89      940.54     64.80 o 
  12  21   2       56.71       12.01     44.10 o 
  13  21   2      393.07      317.65    129.27 o 
  14  21   2       73.04       46.14     57.84 o 
 -14  22   2       45.07       49.24     55.02 o 
 -13  22   2      776.24      912.38     74.21 o 
 -12  22   2     1110.32     1113.62     70.60 o 
 -11  22   2        8.69       19.89     55.24 o 
 -10  22   2     1701.39     1779.83     72.43 o 
  -9  22   2     2113.26     2063.23     71.42 o 
  -8  22   2     3735.97     3784.01     79.32 o 
  -7  22   2       96.32      141.17     33.29 o 
  -6  22   2      186.58      187.04     34.25 o 
  -5  22   2      755.55      782.04     24.45 o 
  -4  22   2     2502.96     2552.37     45.08 o 
  -3  22   2      433.91      537.40     20.22 o 
  -2  22   2       63.65       43.79     15.43 o 
  -1  22   2      318.62      295.56     33.78 o 
   0  22   2     2598.52     2585.88     45.55 o 
   1  22   2        3.09       -2.01     17.10 o 
   2  22   2     1435.39     1602.14     30.77 o 
   3  22   2     2983.99     3038.99     38.72 o 
   4  22   2        0.87       21.71     19.74 o 
   5  22   2     6439.07     6560.26     65.59 o 
   6  22   2       22.84      -18.66     18.66 o 
   7  22   2     1879.96     1927.49     49.34 o 
   8  22   2      155.53      149.54     45.09 o 
   9  22   2      346.94      375.47     52.11 o 
  10  22   2      462.11      409.95     53.75 o 
  11  22   2      874.25     1030.95     67.40 o 
  12  22   2       89.29       73.74     57.49 o 
  13  22   2      132.47       89.38     66.13 o 
 -13  23   2      302.05      477.64     86.44 o 
 -12  23   2      446.22      459.17     73.77 o 
 -11  23   2      925.73      932.18     64.41 o 
 -10  23   2        1.70      -20.66     38.73 o 
  -9  23   2     2773.79     2811.26     73.92 o 
  -8  23   2      962.35     1061.04     48.49 o 
  -7  23   2       70.59       87.12     29.38 o 
  -6  23   2     1943.91     2059.16     51.36 o 
  -5  23   2      427.00      379.96     22.90 o 
  -4  23   2        3.60        1.76     10.86 o 
  -3  23   2       76.04       70.80     18.89 o 
  -2  23   2      891.67      780.81     32.17 o 
  -1  23   2      858.86      885.29     43.89 o 
   0  23   2     1052.61     1182.31     37.01 o 
   1  23   2     2921.61     2927.12     53.18 o 
   2  23   2     4734.95     4692.04     50.83 o 
   3  23   2     1266.94     1213.61     34.18 o 
   4  23   2      142.38      144.38     27.74 o 
   5  23   2      318.88      289.88     28.99 o 
   6  23   2     1467.50     1475.09     36.37 o 
   7  23   2        9.61       -5.25     21.54 o 
   8  23   2      393.39      322.94     51.65 o 
   9  23   2      231.51      308.04     48.19 o 
  10  23   2       90.61       84.50     44.60 o 
  11  23   2      341.95      199.27    117.71 o 
  12  23   2      154.78      113.67     59.73 o 
  13  23   2      199.43      134.56     61.86 o 
 -13  24   2      269.51      313.20     70.23 o 
 -12  24   2      325.82      390.00     67.30 o 
 -11  24   2      663.85      753.37     64.17 o 
 -10  24   2     2928.43     2993.31     88.41 o 
  -9  24   2        0.14       -6.50     33.20 o 
  -8  24   2      182.81      134.48     36.29 o 
  -7  24   2      653.47      655.44     39.66 o 
  -6  24   2      661.49      688.35     37.63 o 
  -5  24   2     2165.63     2101.18     36.34 o 
  -4  24   2     1875.89     1759.05     47.78 o 
  -3  24   2      253.43      322.68     26.28 o 
  -2  24   2      168.77      193.79     44.36 o 
  -1  24   2     1038.72     1000.51     46.56 o 
   0  24   2      648.97      678.60     34.17 o 
   1  24   2     1073.02     1064.69     37.42 o 
   2  24   2      891.38      810.26     31.65 o 
   3  24   2       71.29       53.45     20.45 o 
   4  24   2     1191.24     1234.45     39.33 o 
   5  24   2       13.44       -9.14     19.34 o 
   6  24   2       92.42      120.83     27.67 o 
   7  24   2       88.95      113.62     26.40 o 
   8  24   2       46.91       19.86     29.86 o 
   9  24   2      548.40      564.00     61.70 o 
  10  24   2      149.80      199.60     50.43 o 
  11  24   2        1.41       13.14     46.31 o 
  12  24   2      687.27      235.47    172.43 o 
 -12  25   2      603.37      649.38     75.15 o 
 -11  25   2       39.04       84.94     48.77 o 
 -10  25   2      490.41      546.21     62.00 o 
  -9  25   2      448.28      390.04     48.26 o 
  -8  25   2      387.97      396.97     46.77 o 
  -7  25   2     2100.97     2093.06     53.06 o 
  -6  25   2        8.64       45.33     30.75 o 
  -5  25   2       55.89       58.30     19.05 o 
  -4  25   2     2160.27     2290.39     39.27 o 
  -3  25   2      428.88      413.26     28.21 o 
  -2  25   2     2048.13     2118.10     78.69 o 
  -1  25   2     3985.80     3854.84    100.92 o 
   0  25   2      464.10      425.75     37.64 o 
   1  25   2      486.10      400.40     37.24 o 
   2  25   2      514.68      524.99     35.67 o 
   3  25   2      748.47      760.06     33.75 o 
   4  25   2      492.52      494.50     32.43 o 
   5  25   2     1065.53      981.78     34.34 o 
   6  25   2      987.82     1051.18     46.71 o 
   7  25   2      707.22      658.54     33.65 o 
   8  25   2       10.95       28.60     30.79 o 
   9  25   2      124.63       85.63     34.98 o 
  10  25   2      469.36      286.07    131.23 o 
  11  25   2        3.07      -44.53     55.19 o 
  12  25   2      174.05      115.41     61.60 o 
 -12  26   2      235.24      221.11     65.68 o 
 -11  26   2      226.60      330.58     59.55 o 
 -10  26   2     1004.87     1073.19     66.28 o 
  -9  26   2      278.99      300.27     42.39 o 
  -8  26   2      732.79      775.61     55.55 o 
  -7  26   2       87.86       63.24     31.59 o 
  -6  26   2     1165.12     1265.33     45.64 o 
  -5  26   2       83.68       67.66     21.76 o 
  -4  26   2      486.91      375.47     29.97 o 
  -3  26   2       84.90       90.95     19.79 o 
  -2  26   2      492.90      577.67     35.52 o 
  -1  26   2      217.80      154.15     58.78 o 
   0  26   2       85.61      135.89     37.03 o 
   1  26   2       25.67       13.91     33.03 o 
   2  26   2     4189.38     3954.60     71.24 o 
   3  26   2      100.94       50.06     24.89 o 
   4  26   2     2598.04     2526.04     52.74 o 
   5  26   2       78.38       62.53     25.08 o 
   6  26   2      282.25      206.70     31.99 o 
   7  26   2     1299.87     1192.60     37.61 o 
   8  26   2      296.70      279.46     79.39 o 
   9  26   2      114.26       90.60     36.55 o 
  10  26   2      350.70      309.12     99.66 o 
  11  26   2      518.84      255.55    112.25 o 
 -11  27   2       15.12        4.10     37.39 o 
 -10  27   2      523.21      330.04    155.11 o 
  -9  27   2      670.83       -2.49     44.76 o 
  -8  27   2      152.61      112.56     38.88 o 
  -7  27   2       61.15       93.09     37.97 o 
  -6  27   2     2089.54     2279.27     55.96 o 
  -5  27   2      294.85      298.30     38.24 o 
  -4  27   2     1608.41     1569.07     38.63 o 
  -3  27   2      208.63      155.96     24.66 o 
  -2  27   2      291.35      319.36     36.60 o 
  -1  27   2      335.83      269.48     66.54 o 
   0  27   2       10.72       -2.72     36.50 o 
   1  27   2      407.46      362.18     40.13 o 
   2  27   2       54.44       15.98     27.76 o 
   3  27   2      913.58     1024.98     39.42 o 
   4  27   2      708.80      740.21     40.58 o 
   5  27   2      619.49      627.50     33.93 o 
   6  27   2      910.60      971.84     42.51 o 
   7  27   2      119.18      111.41     29.65 o 
   8  27   2       11.35       13.54     31.20 o 
   9  27   2      927.39     1118.65    136.89 o 
  10  27   2        4.77       -7.47     32.87 o 
  11  27   2      304.13      139.36     85.00 o 
 -10  28   2      135.62       65.02     40.88 o 
  -9  28   2      326.99      253.64    114.61 o 
  -8  28   2       76.94       50.07     41.96 o 
  -7  28   2       43.71       58.38     33.19 o 
  -6  28   2      185.72      153.80     45.72 o 
  -5  28   2      149.15      119.12     36.68 o 
  -4  28   2        0.14        3.77     18.34 o 
  -3  28   2        4.05       26.86     31.18 o 
  -2  28   2      120.76      111.40     39.19 o 
  -1  28   2     2778.46     2652.64     46.76 o 
   0  28   2      263.95      253.12     35.10 o 
   1  28   2       49.72       56.23     25.47 o 
   2  28   2      643.94      807.77     95.20 o 
   3  28   2     2263.63     2372.85     51.53 o 
   4  28   2      144.16      109.68     26.06 o 
   5  28   2      973.99     1061.25     41.58 o 
   6  28   2      438.65      280.92     66.51 o 
   7  28   2      185.23      108.32     27.76 o 
   8  28   2       81.54       86.47     43.32 o 
   9  28   2      372.13      202.57    102.28 o 
  10  28   2      424.45      194.72    116.21 o 
  -9  29   2      347.55      282.19    116.05 o 
  -8  29   2       33.97        4.68     33.73 o 
  -7  29   2      875.98      907.82     68.38 o 
  -6  29   2        5.91       -9.24     28.17 o 
  -5  29   2      389.85      392.48    107.22 o 
  -4  29   2      308.69      275.97    110.61 o 
  -3  29   2       72.14       27.25     28.70 o 
  -2  29   2        8.40      -11.38     24.52 o 
  -1  29   2      618.33      654.30     37.17 o 
   0  29   2       21.09       32.07     34.10 o 
   1  29   2     2030.64     2248.53     49.83 o 
   2  29   2      276.13      281.32     32.16 o 
   3  29   2      980.93      993.87     52.18 o 
   4  29   2       64.72       43.83     27.10 o 
   5  29   2      138.61      113.53     32.65 o 
   6  29   2       13.67       35.48     25.55 o 
   7  29   2        9.57       11.69     33.69 o 
   8  29   2        6.70       -9.08     32.09 o 
   9  29   2      682.39      550.97    227.46 o 
  -8  30   2        1.62       26.87     37.03 o 
  -7  30   2      706.42      747.93     57.90 o 
  -6  30   2       98.79       94.32     36.17 o 
  -5  30   2     1307.94     1283.39     66.91 o 
  -4  30   2      118.17       53.16     54.05 o 
  -3  30   2      455.89      341.12    243.98 o 
  -2  30   2       63.21       25.05     25.52 o 
  -1  30   2       59.95       51.65     31.68 o 
   0  30   2       52.43       48.84     37.24 o 
   1  30   2      160.17      141.14     42.09 o 
   2  30   2      460.64      463.09     54.22 o 
   3  30   2       79.53       70.36     39.75 o 
   4  30   2      328.99      255.51     47.33 o 
   5  30   2      158.38      140.77     31.39 o 
   6  30   2       46.24       22.32     26.15 o 
   7  30   2      465.81      177.32    115.25 o 
   8  30   2      402.62      286.95    136.70 o 
  -7  31   2      212.32      189.53     49.81 o 
  -6  31   2       18.00       36.66     40.85 o 
  -5  31   2      118.19       75.38     35.95 o 
  -4  31   2       12.62       15.53     58.78 o 
  -3  31   2      530.49      501.26     80.96 o 
  -2  31   2       68.23       27.57     34.06 o 
  -1  31   2       53.15       16.79     31.23 o 
   0  31   2      225.53      179.66     62.10 o 
   1  31   2     1749.15     1895.61    204.05 o 
   2  31   2      520.23      477.02     42.69 o 
   3  31   2      821.43      956.95     58.45 o 
   4  31   2       91.67       42.27     36.48 o 
   5  31   2      112.96       97.08     37.15 o 
   6  31   2       16.24      -17.74     34.70 o 
   7  31   2        5.33       -0.27     28.96 o 
  -6  32   2      273.94      211.56     59.71 o 
  -5  32   2        5.75       13.95     44.03 o 
  -4  32   2       77.70       57.47     44.46 o 
  -3  32   2     1046.55     1245.85     78.34 o 
  -2  32   2        6.04       88.72     86.50 o 
  -1  32   2      548.91      446.20    151.38 o 
   0  32   2      155.98      206.27     82.07 o 
   1  32   2       78.43      125.32     64.32 o 
   2  32   2      323.01      337.64     54.29 o 
   3  32   2        2.75       22.11     34.87 o 
   4  32   2     1172.27     1208.89     79.42 o 
   5  32   2      155.40      107.69     44.18 o 
   6  32   2      203.22      103.88     66.27 o 
  -5  33   2       19.62       55.62     49.77 o 
  -4  33   2      253.65      184.25     99.63 o 
  -3  33   2       25.54       17.12     38.26 o 
   0  33   2        8.87       11.09     40.42 o 
   1  33   2      803.97      857.25     87.61 o 
   3  33   2       67.36       44.36     68.76 o 
   4  33   2      893.45      921.33     65.40 o 
  -2  34   2       27.05       30.66     56.05 o 
  -1  34   2       97.74        0.00     45.47 o 
   0  34   2     1502.50     1689.28     79.88 o 
   1  34   2       89.51      137.51     87.61 o 
 -17   0   3      599.49      726.84     96.77 o 
 -15   0   3      244.35      293.93    117.78 o 
 -13   0   3       11.80       19.20     48.94 o 
 -11   0   3     2673.97     2492.09    109.24 o 
  -9   0   3     3785.94     3510.13     95.39 o 
  -7   0   3      667.36      970.73     80.40 o 
  -5   0   3     1680.20     1605.71     46.79 o 
  -3   0   3      623.54      394.19     23.04 o 
  -1   0   3     3571.36     3238.07     23.38 o 
   1   0   3    69914.25    66070.12    471.88 o 
   3   0   3     3312.85     2934.30     32.30 o 
   5   0   3    28516.23    26903.89    219.02 o 
   7   0   3     1247.54     1197.78     49.90 o 
   9   0   3     7863.91     7963.82    112.79 o 
  11   0   3      167.98      204.66     54.09 o 
  13   0   3     5921.91     5360.49    139.66 o 
  15   0   3      110.96      147.02     65.81 o 
  17   0   3       66.09       76.24     59.35 o 
 -18   1   3        2.59      -62.64     62.64 o 
 -17   1   3        2.74      -22.70     50.11 o 
 -16   1   3        1.33      -23.01     50.15 o 
 -15   1   3     1102.79     1166.15     64.84 o 
 -14   1   3       20.77      -22.29     40.33 o 
 -13   1   3        8.96       34.98     39.80 o 
 -12   1   3      101.46      113.41     42.80 o 
 -11   1   3     1092.60     1172.17     54.35 o 
 -10   1   3     3730.53     3455.39     69.31 o 
  -9   1   3      200.90      166.26     33.20 o 
  -8   1   3     9631.78     9201.25     78.98 o 
  -7   1   3      318.94      412.72     26.62 o 
  -6   1   3      141.30      164.83     25.16 o 
  -5   1   3     1378.09     1199.74     30.26 o 
  -4   1   3     3025.68     3021.34     35.15 o 
  -3   1   3    15034.46    14028.09     74.41 o 
  -2   1   3     6870.87     6429.94     40.36 o 
  -1   1   3      618.64      492.75      9.28 o 
   0   1   3     9165.14     8816.10     32.18 o 
   1   1   3    16377.66    15809.54     51.00 o 
   2   1   3     2487.78     2230.09     16.50 o 
   3   1   3     5047.88     4652.30     42.80 o 
   4   1   3     2123.70     2034.77     30.52 o 
   5   1   3    27238.14    26953.76    156.83 o 
   6   1   3       40.28       42.35     20.87 o 
   7   1   3    32468.66    32882.81    210.87 o 
   8   1   3     2038.00     2199.38     70.52 o 
   9   1   3       93.19      118.54     51.54 o 
  10   1   3      101.64      172.61     41.29 o 
  11   1   3       53.87       79.91     34.07 o 
  12   1   3      493.89      611.46     46.51 o 
  13   1   3     1179.18     1087.06     55.30 o 
  14   1   3       38.30      -39.08     39.08 o 
  15   1   3      237.20      217.99     54.71 o 
  16   1   3      314.34      252.06     56.90 o 
  17   1   3       64.47       59.79     44.31 o 
 -18   2   3      593.80      621.95     73.18 o 
 -17   2   3       79.33      119.24     59.20 o 
 -16   2   3      117.01       66.11     51.33 o 
 -15   2   3      134.45      105.43     46.10 o 
 -14   2   3       89.76       37.98     43.04 o 
 -13   2   3      119.69       80.22     41.97 o 
 -12   2   3     2860.66     2837.78     71.65 o 
 -11   2   3     1013.83     1031.17     49.49 o 
 -10   2   3      689.17      692.51     48.95 o 
  -9   2   3     1702.41     1655.16     49.83 o 
  -8   2   3     1458.65     1593.97     39.57 o 
  -7   2   3     1142.38     1202.70     38.68 o 
  -6   2   3      505.17      316.50     22.89 o 
  -5   2   3     2883.88     2570.99     33.04 o 
  -4   2   3    25437.51    24111.77    125.54 o 
  -3   2   3     5568.27     5056.69     42.01 o 
  -2   2   3    19975.39    18885.10    137.18 o 
  -1   2   3    32983.86    30949.30    214.34 o 
   0   2   3     4110.63     3886.45     20.12 o 
   1   2   3    11751.88    10827.74     46.01 o 
   2   2   3    33973.45    32073.34    121.66 o 
   3   2   3     1616.70     1413.08     18.01 o 
   4   2   3    13061.89    12819.29     68.99 o 
   5   2   3      451.58      463.04     19.34 o 
   6   2   3      499.40      484.09     24.06 o 
   7   2   3     9836.45    10099.72     94.82 o 
   8   2   3      997.19      889.14     35.67 o 
   9   2   3     4833.16     5180.84     65.85 o 
  10   2   3        9.23       44.85     32.34 o 
  11   2   3      114.95      114.31     35.51 o 
  12   2   3        2.66      -11.60     34.02 o 
  13   2   3      747.88      748.42     56.65 o 
  14   2   3      354.72      402.31     44.67 o 
  15   2   3       30.07       49.21     37.79 o 
  16   2   3      462.53      351.53     71.09 o 
  17   2   3        1.15      -33.37     41.44 o 
 -18   3   3      395.06      407.54     83.15 o 
 -17   3   3        0.62       -2.97     41.31 o 
 -16   3   3     1222.17     1206.27     69.31 o 
 -15   3   3       17.41       16.29     54.34 o 
 -14   3   3       29.18       59.35     41.70 o 
 -13   3   3      295.71      224.79     47.69 o 
 -12   3   3     1362.93     1453.36     56.75 o 
 -11   3   3      849.10      859.53     55.35 o 
 -10   3   3     2754.03     2707.13     57.65 o 
  -9   3   3     2188.11     2392.43     68.99 o 
  -8   3   3     6309.23     6178.75     70.12 o 
  -7   3   3     2159.51     2133.31     41.87 o 
  -6   3   3      892.67      761.36     27.25 o 
  -5   3   3     7006.24     6904.10     52.36 o 
  -4   3   3     1559.21     1638.49     26.17 o 
  -3   3   3    16239.11    15321.82     86.27 o 
  -2   3   3    21052.25    19212.66     95.56 o 
  -1   3   3    15963.74    14854.51     53.76 o 
   0   3   3     8067.95     7660.24     45.53 o 
   1   3   3     6578.71     6349.91     56.77 o 
   2   3   3      116.37      101.49      9.84 o 
   3   3   3        1.00       12.41     10.10 o 
   4   3   3      859.05      724.90     20.85 o 
   5   3   3    11399.71    11747.06     68.06 o 
   6   3   3     3319.86     3327.39     37.34 o 
   7   3   3    30974.70    31306.80    198.52 o 
   8   3   3    17983.43    18561.16    116.07 o 
   9   3   3     1105.60     1053.24     36.79 o 
  10   3   3       23.71       29.37     24.95 o 
  11   3   3       51.78       77.03     30.91 o 
  12   3   3     2578.72     2519.38     56.75 o 
  13   3   3        3.45        4.93     25.71 o 
  14   3   3      319.15      263.13     39.47 o 
  15   3   3       57.11       49.02     37.56 o 
  16   3   3       40.06       53.41     38.32 o 
  17   3   3      768.11      886.85     75.86 o 
 -18   4   3       37.20       -4.73     49.17 o 
 -17   4   3       17.44       44.48     54.29 o 
 -16   4   3      618.77      679.52     75.25 o 
 -15   4   3       46.02       92.63     46.48 o 
 -14   4   3     1687.37     1785.98     66.58 o 
 -13   4   3       55.83       66.63     47.66 o 
 -12   4   3      802.41      894.04     52.25 o 
 -11   4   3       76.50      127.32     37.19 o 
 -10   4   3        9.05        1.52     25.57 o 
  -9   4   3       31.16       21.01     27.91 o 
  -8   4   3      107.22      164.12     27.38 o 
  -7   4   3     1328.37     1469.78     34.86 o 
  -6   4   3      347.88      303.10     24.82 o 
  -5   4   3     6927.32     6476.70     87.66 o 
  -4   4   3       45.20      106.51     45.79 o 
  -3   4   3     5497.20     4736.13     30.61 o 
  -2   4   3      198.43      210.12      9.93 o 
  -1   4   3      802.33      719.77      7.65 o 
   0   4   3    11758.58    11147.25     52.87 o 
   1   4   3     1109.29      901.22     10.32 o 
   2   4   3     5792.78     5389.08     28.49 o 
   3   4   3     8580.43     7923.63     39.80 o 
   4   4   3       29.65       35.28     10.82 o 
   5   4   3      821.01      820.40     19.68 o 
   6   4   3     2762.88     2577.02     31.16 o 
   7   4   3     3614.16     3749.32     43.30 o 
   8   4   3    13462.74    12890.96    105.66 o 
   9   4   3     2205.43     2358.33     42.23 o 
  10   4   3      690.07      800.25     40.21 o 
  11   4   3     1035.77     1072.34     42.86 o 
  12   4   3      722.70      876.46     43.75 o 
  13   4   3      663.28      703.50     42.66 o 
  14   4   3      160.06      177.28     43.82 o 
  15   4   3      188.82      201.03     44.57 o 
  16   4   3     1488.84     1404.89     66.22 o 
  17   4   3      518.85      617.59     72.35 o 
 -18   5   3      972.44      935.99     78.12 o 
 -17   5   3      138.18       84.62     64.54 o 
 -16   5   3        5.33       83.61     48.49 o 
 -15   5   3      164.19      194.50     50.15 o 
 -14   5   3        1.82        0.84     35.79 o 
 -13   5   3      575.02      522.68     49.21 o 
 -12   5   3      143.32      169.71     40.24 o 
 -11   5   3      160.31      165.45     46.36 o 
 -10   5   3     5370.06     5200.96     71.50 o 
  -9   5   3     2632.71     2747.74     52.39 o 
  -8   5   3    15398.12    15641.27    145.82 o 
  -7   5   3     1201.28     1090.74     32.18 o 
  -6   5   3        9.37       30.08     18.80 o 
  -5   5   3     2620.09     2527.74     35.11 o 
  -4   5   3      240.83      302.12     19.41 o 
  -3   5   3      142.18      203.28      8.01 o 
  -2   5   3       48.31       64.28      4.32 o 
  -1   5   3    36028.60    35311.91    232.58 o 
   0   5   3    20960.41    20360.74     81.93 o 
   1   5   3     1520.15     1421.38     18.93 o 
   2   5   3    14848.54    14135.58     60.02 o 
   3   5   3     1002.11      930.08     15.01 o 
   4   5   3      882.22      780.63     15.49 o 
   5   5   3      551.22      555.78     19.19 o 
   6   5   3      282.26      365.66     19.09 o 
   7   5   3     3206.99     3461.93     41.69 o 
   8   5   3     1241.08     1391.74     33.50 o 
   9   5   3      266.91      221.32     27.48 o 
  10   5   3      234.11      297.69     31.23 o 
  11   5   3     5914.64     5721.23     67.57 o 
  12   5   3     1639.83     1755.36     51.12 o 
  13   5   3     1967.33     2015.01     59.55 o 
  14   5   3       41.57       48.61     34.02 o 
  15   5   3       61.40       16.17     31.97 o 
  16   5   3      609.88      583.22     53.38 o 
  17   5   3      325.47      299.57     54.85 o 
 -18   6   3        1.32       28.60     58.14 o 
 -17   6   3      231.91      277.93     64.59 o 
 -16   6   3       41.84      111.41     49.79 o 
 -15   6   3      128.90      132.40     55.18 o 
 -14   6   3      397.12      486.21     64.23 o 
 -13   6   3       50.45       96.72     46.26 o 
 -12   6   3       68.91      101.63     46.28 o 
 -11   6   3     1503.01     1437.53     57.54 o 
 -10   6   3     2429.94     2447.28     54.84 o 
  -9   6   3     5683.86     5410.13     67.03 o 
  -8   6   3       80.51       76.09     25.14 o 
  -7   6   3     6183.08     6004.90     65.81 o 
  -6   6   3     3426.06     3323.71     40.43 o 
  -5   6   3      972.00     1040.67     27.04 o 
  -4   6   3    22924.95    21814.39    116.17 o 
  -3   6   3     8428.41     8536.32     58.73 o 
  -2   6   3    10173.38     9420.59     49.09 o 
  -1   6   3      597.38      546.64      8.86 o 
   0   6   3     8995.80     8537.75     44.99 o 
   1   6   3     2186.45     2062.81     17.46 o 
   2   6   3      312.32      296.46      9.51 o 
   3   6   3      282.08      254.75     12.15 o 
   4   6   3     9443.48     8698.49     46.39 o 
   5   6   3     1299.30     1227.07     21.93 o 
   6   6   3      573.68      546.39     21.51 o 
   7   6   3     1605.78     1561.11     29.21 o 
   8   6   3      484.58      492.51     27.03 o 
   9   6   3      599.57      680.53     34.24 o 
  10   6   3      473.56      488.95     32.85 o 
  11   6   3       97.57       88.61     28.41 o 
  12   6   3     1201.16     1209.41     43.68 o 
  13   6   3      202.99      148.57     34.40 o 
  14   6   3     1002.60     1002.85     50.40 o 
  15   6   3        3.02       -8.29     34.44 o 
  16   6   3      376.75      464.51     57.37 o 
  17   6   3      170.23      193.27     48.32 o 
 -17   7   3       44.50       26.92     47.82 o 
 -16   7   3      171.76      221.36     59.19 o 
 -15   7   3      311.09      312.54     53.39 o 
 -14   7   3      452.47      464.92     52.24 o 
 -13   7   3      123.04      220.07     47.77 o 
 -12   7   3     2494.86     2405.74     66.44 o 
 -11   7   3      156.05      212.56     43.10 o 
 -10   7   3     1832.79     1779.73     55.88 o 
  -9   7   3     2146.29     2144.38     58.28 o 
  -8   7   3      510.16      569.10     40.01 o 
  -7   7   3     1285.95     1364.41     33.83 o 
  -6   7   3     2498.92     2613.51     39.49 o 
  -5   7   3     7685.02     6885.20     60.09 o 
  -4   7   3     5003.78     4989.13     45.23 o 
  -3   7   3     3194.69     3296.77     34.47 o 
  -2   7   3    25070.19    25755.22    225.60 o 
  -1   7   3     1575.99     1737.27     26.26 o 
   0   7   3    17560.93    16990.54     82.39 o 
   1   7   3        0.50        3.11      5.95 o 
   2   7   3      100.24      142.83      8.50 o 
   3   7   3      270.18      334.59     12.80 o 
   4   7   3     1490.50     1466.99     19.05 o 
   5   7   3     3559.77     3397.47     29.37 o 
   6   7   3        0.23       19.84     17.13 o 
   7   7   3     4784.85     4873.36     48.33 o 
   8   7   3     6808.54     6923.92     62.30 o 
   9   7   3     2997.57     2678.45     56.58 o 
  10   7   3       58.47       90.18     27.05 o 
  11   7   3     1428.92     1459.11     61.69 o 
  12   7   3      116.61       86.48     32.87 o 
  13   7   3     1951.89     1927.60     52.08 o 
  14   7   3      519.01      529.89     48.15 o 
  15   7   3     1017.24     1076.18     51.74 o 
  16   7   3       20.44       26.70     35.76 o 
  17   7   3      502.81      377.77    100.59 o 
 -17   8   3      129.01      159.80     42.95 o 
 -16   8   3      235.12      169.36     42.26 o 
 -15   8   3        0.36       -5.82     25.12 o 
 -14   8   3     1613.11     1510.00     70.53 o 
 -13   8   3       41.93       61.95     38.27 o 
 -12   8   3       86.46       79.86     36.38 o 
 -11   8   3     3791.32     3680.79     77.80 o 
 -10   8   3      207.02      234.68     35.16 o 
  -9   8   3     4507.73     4848.67     68.25 o 
  -8   8   3     4386.32     4654.37     57.96 o 
  -7   8   3       43.41       77.15     24.37 o 
  -6   8   3     1516.73     1523.51     17.16 o 
  -5   8   3     2172.96     1861.54     43.70 o 
  -4   8   3      992.30      873.68     29.06 o 
  -3   8   3     1553.78     1478.54     23.34 o 
  -2   8   3     3274.73     3374.41     21.91 o 
  -1   8   3    39165.06    38186.12    199.91 o 
   0   8   3     4616.72     4267.44     29.22 o 
   1   8   3     1900.53     1840.80     15.80 o 
   2   8   3     1273.61     1052.35     15.33 o 
   3   8   3      270.51      213.32     10.94 o 
   4   8   3     2464.03     2484.14     22.64 o 
   5   8   3     1187.15     1155.74     20.48 o 
   6   8   3     1822.41     2180.26     30.73 o 
   7   8   3       26.93       14.10     15.24 o 
   8   8   3     2170.85     2129.21     38.09 o 
   9   8   3       10.84        7.11     18.16 o 
  10   8   3      166.81      188.22     28.59 o 
  11   8   3     1105.45     1187.09     46.18 o 
  12   8   3      204.67      244.35     33.05 o 
  13   8   3     4408.58     4408.58     76.93 o 
  14   8   3      181.10      235.08     38.45 o 
  15   8   3      337.14      270.88     99.06 o 
  16   8   3       21.76       35.57     40.89 o 
  17   8   3       62.96       82.51     42.56 o 
 -17   9   3      634.59      549.44     49.44 o 
 -16   9   3        2.32       -4.46     40.49 o 
 -15   9   3      821.21      864.25     67.06 o 
 -14   9   3        0.07       21.47     26.24 o 
 -13   9   3       10.71        6.73     19.54 o 
 -12   9   3       78.30       47.21     23.47 o 
 -11   9   3      256.05      244.36     38.62 o 
 -10   9   3     1063.87      970.69     50.43 o 
  -9   9   3        6.08       35.93     14.06 o 
  -8   9   3     2903.13     3064.95     33.57 o 
  -7   9   3     4877.39     4894.99     37.22 o 
  -6   9   3     3287.31     3096.69     24.55 o 
  -5   9   3     6255.68     5987.51     61.13 o 
  -4   9   3     1981.80     2191.35     37.38 o 
  -3   9   3    33299.91    33597.33    214.21 o 
  -2   9   3    15612.27    15158.58     87.87 o 
  -1   9   3     1151.60      978.57     25.46 o 
   0   9   3       68.38       89.19      7.97 o 
   1   9   3     1325.15     1461.56     17.07 o 
   2   9   3      401.53      318.15     16.65 o 
   3   9   3    11842.54    11725.36     56.68 o 
   4   9   3     7001.35     7300.23     45.68 o 
   5   9   3     1408.86     1429.74     21.82 o 
   6   9   3      611.76      627.73     24.51 o 
   7   9   3      229.93      145.36     19.00 o 
   8   9   3      106.89      159.11     21.81 o 
   9   9   3       40.46       41.56     23.66 o 
  10   9   3        5.13       -5.55     20.85 o 
  11   9   3      562.41      583.72     39.45 o 
  12   9   3      282.46      307.71     34.10 o 
  13   9   3      124.87      142.71     36.70 o 
  14   9   3      266.86      174.76     37.24 o 
  15   9   3      707.79      735.60     62.85 o 
  16   9   3        4.56      -29.10     35.14 o 
  17   9   3      370.42      305.69     63.33 o 
 -17  10   3        3.51       20.52     52.12 o 
 -16  10   3       25.18       57.19     32.87 o 
 -15  10   3      335.17      266.21     38.85 o 
 -14  10   3       30.56       24.24     24.14 o 
 -13  10   3       92.59       71.32     24.30 o 
 -12  10   3     2317.50     2434.33     56.99 o 
 -11  10   3       28.31        7.40     15.31 o 
 -10  10   3     2506.96     2538.48     37.01 o 
  -9  10   3     4582.05     4496.77     51.25 o 
  -8  10   3     3512.18     3450.62     37.52 o 
  -7  10   3    21187.33    21097.29    111.54 o 
  -6  10   3     8101.56     7876.78     78.14 o 
  -5  10   3     1676.13     1913.70     42.99 o 
  -4  10   3      317.85      380.76     19.25 o 
  -3  10   3     4395.03     4397.57     42.79 o 
  -2  10   3     8977.18     9274.11     62.08 o 
  -1  10   3    11550.41    12139.59     71.47 o 
   0  10   3        2.11       -1.44      6.92 o 
   1  10   3    14869.95    14022.19     66.93 o 
   2  10   3     3163.04     3300.71     29.18 o 
   3  10   3    16785.82    16293.25     85.39 o 
   4  10   3      149.92      146.71     13.90 o 
   5  10   3     1624.05     1634.21     21.80 o 
   6  10   3    11862.92    12196.32     94.93 o 
   7  10   3      284.12      213.83     23.64 o 
   8  10   3     2813.91     2639.74     48.52 o 
   9  10   3     1531.35     1711.22     44.03 o 
  10  10   3        3.57        6.18     18.46 o 
  11  10   3     1445.54     1559.52     45.88 o 
  12  10   3      290.82      215.61     41.45 o 
  13  10   3       41.91      -24.65     31.90 o 
  14  10   3      210.56      186.96     45.00 o 
  15  10   3       80.65      135.12     44.84 o 
  16  10   3      130.84      114.06     53.16 o 
  17  10   3      293.88      264.78     53.43 o 
 -17  11   3      498.74      370.37     72.17 o 
 -16  11   3       65.56       28.46     29.41 o 
 -15  11   3      646.56      633.10     40.66 o 
 -14  11   3       37.23      -18.36     24.56 o 
 -13  11   3      354.82      363.75     29.65 o 
 -12  11   3       24.59       37.25     19.81 o 
 -11  11   3     1111.52     1042.06     39.15 o 
 -10  11   3      765.94      683.58     28.57 o 
  -9  11   3       70.03       95.24     17.63 o 
  -8  11   3     2449.99     2473.24     26.38 o 
  -7  11   3      549.55      530.84     20.22 o 
  -6  11   3      384.33      548.64     33.59 o 
  -5  11   3     3300.06     3247.93     42.06 o 
  -4  11   3      687.53      733.99     26.79 o 
  -3  11   3    45673.75    47161.89    322.03 o 
  -2  11   3    13698.00    13916.58     88.20 o 
  -1  11   3     1742.01     1885.06     25.35 o 
   0  11   3     4052.17     3543.58     30.65 o 
   1  11   3        0.56       11.59      7.24 o 
   2  11   3      270.97      448.77     19.08 o 
   3  11   3     2148.00     2569.21     26.88 o 
   4  11   3      265.26      286.74     15.51 o 
   5  11   3     1044.99     1224.20     24.63 o 
   6  11   3      373.42      436.75     25.76 o 
   7  11   3      383.19      293.95     21.41 o 
   8  11   3        5.41        9.08     16.29 o 
   9  11   3       16.72       26.97     21.61 o 
  10  11   3      571.13      520.23     31.23 o 
  11  11   3      266.66      240.27     34.32 o 
  12  11   3     1607.49     1662.21     46.30 o 
  13  11   3       16.55        9.41     26.86 o 
  14  11   3     1018.83     1020.00     49.90 o 
  15  11   3     1149.66     1237.07     54.04 o 
  16  11   3      124.19      110.77     41.10 o 
  17  11   3      663.19      786.85     77.48 o 
 -17  12   3      160.34      175.35     67.03 o 
 -16  12   3     1993.37     1987.94     93.12 o 
 -15  12   3       31.12       49.56     26.55 o 
 -14  12   3     2633.82     2597.98     94.60 o 
 -13  12   3        3.70       25.96     20.19 o 
 -12  12   3      476.77      397.98     27.04 o 
 -11  12   3       85.61      100.96     23.32 o 
 -10  12   3       23.77       12.14     18.10 o 
  -9  12   3       22.43       20.64     13.19 o 
  -8  12   3      769.28      831.58     19.95 o 
  -7  12   3       50.97       64.02     30.18 o 
  -6  12   3     1005.73      987.17     35.67 o 
  -5  12   3     2332.69     2596.53     46.02 o 
  -4  12   3      138.41      173.55     21.55 o 
  -3  12   3      611.99      686.42      8.92 o 
  -2  12   3    17414.76    18118.45    113.07 o 
  -1  12   3     5551.74     6026.25     44.05 o 
   0  12   3     1352.48     1336.87     21.25 o 
   1  12   3     6825.44     6494.32     41.33 o 
   2  12   3     3195.19     3214.78     28.11 o 
   3  12   3     2916.51     3034.60     33.58 o 
   4  12   3     4917.08     4863.00     41.01 o 
   5  12   3     4650.58     4862.16     36.39 o 
   6  12   3      666.71      885.71     22.13 o 
   7  12   3      675.86      641.57     26.38 o 
   8  12   3     3066.44     2801.20     44.08 o 
   9  12   3      381.12      404.69     27.74 o 
  10  12   3      481.75      515.29     58.77 o 
  11  12   3      699.38      639.28     42.87 o 
  12  12   3      378.88      381.93     34.90 o 
  13  12   3      112.50      118.96     34.11 o 
  14  12   3      528.85      501.34     48.23 o 
  15  12   3        9.95       43.53     41.96 o 
  16  12   3      414.10      383.33     73.90 o 
 -16  13   3      171.22      204.95     57.37 o 
 -15  13   3        5.92        3.99     32.56 o 
 -14  13   3      100.37       96.73     24.90 o 
 -13  13   3       55.96       18.74     18.98 o 
 -12  13   3       76.21       55.29     24.14 o 
 -11  13   3      413.81      386.95     25.83 o 
 -10  13   3       28.40       42.96     15.90 o 
  -9  13   3      141.47       96.01     17.13 o 
  -8  13   3     2218.95     2308.98     56.02 o 
  -7  13   3      449.10      303.44     32.93 o 
  -6  13   3     1793.14     1484.91     39.60 o 
  -5  13   3       40.61       33.74     23.41 o 
  -4  13   3     2986.95     2804.36     37.59 o 
  -3  13   3      791.96      925.19     10.41 o 
  -2  13   3       69.62       17.10     12.18 o 
  -1  13   3       19.91        2.37     10.23 o 
   0  13   3     5548.83     5024.32     40.80 o 
   1  13   3     4236.62     4566.57     40.23 o 
   2  13   3     8593.17     7960.77     48.73 o 
   3  13   3      824.15      778.07     22.72 o 
   4  13   3     1025.66     1046.37     20.86 o 
   5  13   3       21.54       19.81     14.43 o 
   6  13   3       39.22       27.91     14.11 o 
   7  13   3     2141.36     2233.29     36.39 o 
   8  13   3     5026.85     5076.08     52.51 o 
   9  13   3      212.53      195.59     33.01 o 
  10  13   3       92.83      105.07     25.30 o 
  11  13   3      431.74      475.76     33.31 o 
  12  13   3      131.87      128.65     34.84 o 
  13  13   3       86.47      115.03     35.50 o 
  14  13   3     1027.86     1005.32     54.73 o 
  15  13   3      354.21      247.83     45.09 o 
  16  13   3      171.78      113.64     41.03 o 
 -16  14   3       86.60       36.88     54.31 o 
 -15  14   3      118.92       98.67     60.88 o 
 -14  14   3     1903.31     1911.60     67.29 o 
 -13  14   3      102.93       97.54     27.03 o 
 -12  14   3     1023.50     1019.33     43.05 o 
 -11  14   3        7.91       13.26     16.20 o 
 -10  14   3       14.48       15.82      9.29 o 
  -9  14   3     2404.51     2408.48     68.02 o 
  -8  14   3      150.51      153.42     34.42 o 
  -7  14   3      852.56      838.07     37.03 o 
  -6  14   3     3740.06     3464.92     50.99 o 
  -5  14   3     1990.61     2155.93     37.94 o 
  -4  14   3     9410.59     9152.53     75.18 o 
  -3  14   3       71.17       94.19      9.10 o 
  -2  14   3      762.58      776.95     22.01 o 
  -1  14   3     1123.37      986.85     22.24 o 
   0  14   3     4364.62     4633.50     47.86 o 
   1  14   3      818.23      911.57     21.55 o 
   2  14   3     2404.23     2584.71     27.39 o 
   3  14   3        8.87       12.60     12.94 o 
   4  14   3     6812.76     6446.75     56.19 o 
   5  14   3       45.70       77.82     14.88 o 
   6  14   3     5085.40     5009.45     48.51 o 
   7  14   3      168.08      139.38     20.97 o 
   8  14   3      653.49      624.50     33.48 o 
   9  14   3      205.12      250.67     26.19 o 
  10  14   3     1115.85     1148.94     55.67 o 
  11  14   3        5.92       -9.25     25.51 o 
  12  14   3      960.28      981.22     44.94 o 
  13  14   3     2029.88     2009.48     53.36 o 
  14  14   3        3.34       24.15     30.59 o 
  15  14   3       75.76       47.29     36.09 o 
  16  14   3       40.76       76.54     41.40 o 
 -16  15   3       67.16       33.92     55.79 o 
 -15  15   3      303.59      279.07     63.48 o 
 -14  15   3       26.39       -3.07     40.34 o 
 -13  15   3        3.65        8.67     18.55 o 
 -12  15   3        4.18        0.04     12.64 o 
 -11  15   3       96.93       86.67     15.01 o 
 -10  15   3      426.40      427.56     48.89 o 
  -9  15   3      771.45      723.39     54.12 o 
  -8  15   3      618.33      661.16     40.99 o 
  -7  15   3      491.28      550.23     50.67 o 
  -6  15   3       56.56       47.35     24.87 o 
  -5  15   3      309.19      321.06     24.75 o 
  -4  15   3      117.51      127.43     19.21 o 
  -3  15   3      502.47      504.82     15.53 o 
  -2  15   3      733.53      767.94     20.55 o 
  -1  15   3     1565.22     1362.97     23.40 o 
   0  15   3      547.68      390.08     16.22 o 
   1  15   3        2.44       -1.88      8.86 o 
   2  15   3     3108.97     2788.39     28.28 o 
   3  15   3     3416.55     3198.72     32.15 o 
   4  15   3     2551.79     2630.04     39.81 o 
   5  15   3      558.35      620.08     25.11 o 
   6  15   3       33.50       75.16     18.66 o 
   7  15   3     2230.14     2191.05     37.62 o 
   8  15   3     1256.39     1384.74     34.09 o 
   9  15   3      707.31      727.22     34.75 o 
  10  15   3     3086.39     3275.44     55.06 o 
  11  15   3      150.21      151.94     30.16 o 
  12  15   3      544.49      536.63     46.26 o 
  13  15   3      126.68      168.90     43.01 o 
  14  15   3       51.50       55.45     43.89 o 
  15  15   3       13.63       26.50     39.84 o 
  16  15   3      185.51      175.57     48.48 o 
 -16  16   3      668.94      666.59     69.19 o 
 -15  16   3      239.60      264.04     56.58 o 
 -14  16   3      300.14      318.18     55.67 o 
 -13  16   3       76.52       86.49     42.30 o 
 -12  16   3      106.68       70.19     27.12 o 
 -11  16   3        8.08       22.48     47.32 o 
 -10  16   3        0.74       -0.21     27.41 o 
  -9  16   3       19.23      -21.47     29.41 o 
  -8  16   3       37.46       34.60     34.25 o 
  -7  16   3     4199.80     4298.51     64.08 o 
  -6  16   3      172.04      174.26     26.66 o 
  -5  16   3      205.40      205.44     24.47 o 
  -4  16   3       40.17       36.19     15.65 o 
  -3  16   3        7.64       10.77     10.28 o 
  -2  16   3      566.19      660.84     20.78 o 
  -1  16   3       92.98       66.26     14.61 o 
   0  16   3     2771.39     3113.19     37.98 o 
   1  16   3     1252.91     1232.08     23.47 o 
   2  16   3      789.27      820.05     21.23 o 
   3  16   3     4373.73     4246.75     40.35 o 
   4  16   3     1550.45     1634.49     31.21 o 
   5  16   3      804.95      835.84     29.63 o 
   6  16   3      109.82      140.31     21.17 o 
   7  16   3        4.09       17.68     16.61 o 
   8  16   3     1901.15     1882.82     47.20 o 
   9  16   3      856.01      922.15     33.49 o 
  10  16   3     1948.71     2099.44     44.41 o 
  11  16   3     1782.74     1901.56     54.70 o 
  12  16   3       65.39       59.88     32.98 o 
  13  16   3      400.57      472.36     39.81 o 
  14  16   3       46.96       39.16     34.81 o 
  15  16   3       46.16       28.28     34.85 o 
 -15  17   3      133.51      137.59     60.94 o 
 -14  17   3     1313.16     1421.57    103.53 o 
 -13  17   3      580.80      770.10     76.85 o 
 -12  17   3      196.05      205.26     49.35 o 
 -11  17   3      105.95      117.06     42.24 o 
 -10  17   3      799.22      894.48     55.53 o 
  -9  17   3       49.42       58.57     35.11 o 
  -8  17   3       38.88       20.41     27.86 o 
  -7  17   3      289.46      265.05     32.72 o 
  -6  17   3      241.39      338.69     36.09 o 
  -5  17   3      989.93     1019.61     32.69 o 
  -4  17   3      317.95      380.65     22.32 o 
  -3  17   3     7754.30     7776.40     52.16 o 
  -2  17   3      276.05      271.69     18.79 o 
  -1  17   3     8879.85     8897.03    118.11 o 
   0  17   3      363.45      500.95     22.03 o 
   1  17   3     1443.10     1536.83     31.19 o 
   2  17   3        7.28       -1.64     11.04 o 
   3  17   3     1124.75     1141.50     25.32 o 
   4  17   3      375.02      465.61     19.46 o 
   5  17   3     4078.87     4015.77     54.06 o 
   6  17   3      308.15      295.83     24.94 o 
   7  17   3     4064.22     4110.31     45.90 o 
   8  17   3      466.45      537.04     38.90 o 
   9  17   3      205.82      234.16     37.02 o 
  10  17   3        4.27        7.22     27.67 o 
  11  17   3       10.67       50.91     25.88 o 
  12  17   3     1503.66     1436.33     46.44 o 
  13  17   3      172.59      119.67     36.68 o 
  14  17   3        2.09       -3.51     29.96 o 
  15  17   3      382.86      333.93     66.75 o 
 -15  18   3       70.59       81.85     58.82 o 
 -14  18   3       15.00      -11.04     44.63 o 
 -13  18   3      540.78      562.09     67.14 o 
 -12  18   3      115.11       64.78     45.18 o 
 -11  18   3      186.37      256.06     64.82 o 
 -10  18   3      480.27      564.31     48.70 o 
  -9  18   3      165.80      242.37     42.00 o 
  -8  18   3        4.28       11.13     29.70 o 
  -7  18   3     3223.34     3462.27     66.26 o 
  -6  18   3        8.13        2.86     20.39 o 
  -5  18   3     2253.64     2259.49     41.11 o 
  -4  18   3       37.47       33.52      8.85 o 
  -3  18   3        1.63       -8.12      8.12 o 
  -2  18   3     2737.76     2756.02     41.24 o 
  -1  18   3     2342.07     2196.12     43.15 o 
   0  18   3       31.99       64.55     17.54 o 
   1  18   3    20224.56    20082.74    123.71 o 
   2  18   3       42.89       26.16     13.84 o 
   3  18   3     7830.90     7575.89     63.03 o 
   4  18   3     1672.58     1642.06     27.85 o 
   5  18   3      742.47      802.43     33.04 o 
   6  18   3      172.86      138.09     24.08 o 
   7  18   3      950.02      977.20     43.60 o 
   8  18   3     1358.91     1420.59     39.97 o 
   9  18   3     2331.96     2515.73     61.90 o 
  10  18   3      315.40      310.49     35.57 o 
  11  18   3       73.07      114.09     34.11 o 
  12  18   3     1548.17     1575.32     55.84 o 
  13  18   3      194.10      191.11     45.95 o 
  14  18   3        8.54       13.31     33.77 o 
  15  18   3      298.69      193.04     51.51 o 
 -15  19   3      612.17      903.64     80.28 o 
 -14  19   3      181.44      158.57     58.06 o 
 -13  19   3     1542.33     1909.23    104.01 o 
 -12  19   3      224.33      210.15     50.99 o 
 -11  19   3      226.44      262.42     52.84 o 
 -10  19   3       45.22       46.70     37.27 o 
  -9  19   3      751.83      815.62     48.86 o 
  -8  19   3     1235.45     1290.90     52.30 o 
  -7  19   3     1709.56     1771.72     49.46 o 
  -6  19   3     1694.66     1664.25     41.77 o 
  -5  19   3      634.96      658.79     31.28 o 
  -4  19   3       48.52       35.58     12.21 o 
  -3  19   3       56.50       76.46     24.96 o 
  -2  19   3     1874.42     1693.78     41.20 o 
  -1  19   3      830.84      873.96     33.55 o 
   0  19   3      907.30      862.11     32.18 o 
   1  19   3       33.85       10.24     15.16 o 
   2  19   3       51.37       24.92     15.46 o 
   3  19   3     1227.65     1270.65     25.89 o 
   4  19   3     2458.43     2353.05     34.99 o 
   5  19   3     9223.04     9446.74     69.63 o 
   6  19   3      750.91      733.36     33.89 o 
   7  19   3     1082.61     1065.57     41.34 o 
   8  19   3     5134.90     5111.97     82.56 o 
   9  19   3      465.35      402.57     57.31 o 
  10  19   3       49.96       48.00     36.36 o 
  11  19   3     1004.76     1016.84     45.36 o 
  12  19   3       70.45       48.54     34.81 o 
  13  19   3      100.15       50.24     38.38 o 
  14  19   3      406.01      349.62     67.90 o 
 -14  20   3      244.44      290.32     63.43 o 
 -13  20   3       31.36      -13.75     44.75 o 
 -12  20   3     2710.62     2871.87     84.53 o 
 -11  20   3      615.90      650.65     55.82 o 
 -10  20   3      543.43      740.72     57.52 o 
  -9  20   3       54.33      103.01     37.25 o 
  -8  20   3      472.38      472.79     44.25 o 
  -7  20   3     1764.08     1841.20     64.71 o 
  -6  20   3     1297.85     1426.85     39.23 o 
  -5  20   3      798.63      889.17     34.25 o 
  -4  20   3      798.64      874.76     28.86 o 
  -3  20   3        7.45       17.31     16.57 o 
  -2  20   3     1854.17     1773.27     45.49 o 
  -1  20   3     1556.12     1754.42     55.45 o 
   0  20   3     1451.80     1265.90     35.09 o 
   1  20   3     6406.28     5928.44     69.53 o 
   2  20   3      211.97      328.51     19.88 o 
   3  20   3       34.43       31.95     17.07 o 
   4  20   3     5234.95     5215.34     64.30 o 
   5  20   3        1.56        1.96     15.22 o 
   6  20   3     3668.55     3883.48     52.97 o 
   7  20   3      761.54      745.32     36.46 o 
   8  20   3     1080.23     1194.69     66.43 o 
   9  20   3       51.31      113.76     40.80 o 
  10  20   3      395.54      453.33     37.21 o 
  11  20   3      221.54      266.27     38.31 o 
  12  20   3      165.36      151.81     44.27 o 
  13  20   3      416.22      325.25     72.35 o 
  14  20   3        1.56      -11.21     32.84 o 
 -14  21   3        1.20       48.02     52.29 o 
 -13  21   3       18.25       41.20     48.39 o 
 -12  21   3      878.47      928.49     86.86 o 
 -11  21   3        7.28      -31.81     39.66 o 
 -10  21   3     2831.27     2791.22     82.12 o 
  -9  21   3      618.01      667.25     49.73 o 
  -8  21   3      509.82      509.98     43.00 o 
  -7  21   3     1147.02     1089.59     41.75 o 
  -6  21   3      631.58      665.79     35.14 o 
  -5  21   3      755.66      794.21     36.66 o 
  -4  21   3     7891.84     8006.34     61.94 o 
  -3  21   3      918.68      915.20     40.17 o 
  -2  21   3      221.69      285.52     27.13 o 
  -1  21   3     1627.42     1534.00     45.56 o 
   0  21   3     9430.37     9531.87     87.83 o 
   1  21   3     1389.00     1325.74     38.03 o 
   2  21   3     3999.57     4050.18     42.28 o 
   3  21   3      524.08      592.19     25.32 o 
   4  21   3      763.75      725.30     27.79 o 
   5  21   3      857.25      807.55     29.13 o 
   6  21   3      661.95      651.12     32.43 o 
   7  21   3        9.64       22.90     23.34 o 
   8  21   3        4.50       12.88     23.36 o 
   9  21   3      141.40      157.82     42.87 o 
  10  21   3      808.72      875.43     60.92 o 
  11  21   3       68.69       -8.72     63.03 o 
  12  21   3      443.55      415.89    116.85 o 
  13  21   3       87.12       91.05     38.85 o 
  14  21   3       83.91       64.53     68.32 o 
 -14  22   3      755.26      871.51     92.15 o 
 -13  22   3      125.03      157.62     56.47 o 
 -12  22   3      229.17      349.56     62.20 o 
 -11  22   3      213.73      145.54     48.10 o 
 -10  22   3      986.04     1057.61     58.73 o 
  -9  22   3      200.80      168.75     51.45 o 
  -8  22   3       56.39       57.70     33.94 o 
  -7  22   3       13.82      -30.05     30.05 o 
  -6  22   3     1368.41     1352.46     42.57 o 
  -5  22   3     1167.30     1162.61     41.67 o 
  -4  22   3    10053.75     9869.39     80.79 o 
  -3  22   3     1466.28     1458.82     39.54 o 
  -2  22   3     3976.85     4126.99     71.03 o 
  -1  22   3        3.09       -8.58     22.90 o 
   0  22   3      116.52      113.68     24.17 o 
   1  22   3      305.69      381.46     31.35 o 
   2  22   3     3358.27     3491.73     43.62 o 
   3  22   3      767.18      781.06     26.56 o 
   4  22   3     4973.76     5007.93     53.29 o 
   5  22   3      456.44      484.15     26.22 o 
   6  22   3      435.63      403.11     30.59 o 
   7  22   3      213.70      240.67     31.46 o 
   8  22   3       70.13       74.91     30.01 o 
   9  22   3      185.11      225.88     45.58 o 
  10  22   3     1386.65     1513.47     67.44 o 
  11  22   3      273.30      187.28     59.84 o 
  12  22   3       14.30      -10.03     45.74 o 
  13  22   3        0.26       15.58     51.17 o 
 -13  23   3      270.59      282.82     63.27 o 
 -12  23   3       18.56       30.16     61.47 o 
 -11  23   3      167.64      152.30     53.67 o 
 -10  23   3      182.82      198.77     46.73 o 
  -9  23   3      208.97      157.03     57.92 o 
  -8  23   3     4142.87     4225.71     71.37 o 
  -7  23   3     1330.92     1395.85     49.11 o 
  -6  23   3     4674.29     4681.59     66.74 o 
  -5  23   3     2150.18     2149.20     52.71 o 
  -4  23   3      166.59      147.75     18.89 o 
  -3  23   3     1036.11     1070.44     29.03 o 
  -2  23   3     1095.92     1090.68     47.42 o 
  -1  23   3      695.62      713.54     51.00 o 
   0  23   3      363.77      319.45     31.88 o 
   1  23   3      309.86      405.88     27.91 o 
   2  23   3      430.40      469.91     24.58 o 
   3  23   3      903.45      951.82     31.05 o 
   4  23   3     2771.17     2990.70     47.62 o 
   5  23   3      257.74      222.50     27.41 o 
   6  23   3      522.92      477.80     31.21 o 
   7  23   3      742.53      824.49     33.87 o 
   8  23   3       94.89       99.84     29.17 o 
   9  23   3        5.92       17.14     36.26 o 
  10  23   3     1284.69     1218.79     75.61 o 
  11  23   3       21.74       66.87     48.54 o 
  12  23   3      279.52      221.32     97.61 o 
  13  23   3      310.24      251.55     92.05 o 
 -13  24   3      109.50       95.11     55.14 o 
 -12  24   3      280.71      301.53     58.85 o 
 -11  24   3      122.72       92.39     50.52 o 
 -10  24   3      274.05      275.70     50.48 o 
  -9  24   3      405.94      442.06     42.13 o 
  -8  24   3       65.86       57.75     33.62 o 
  -7  24   3     3043.56     2941.65     57.47 o 
  -6  24   3     1337.70     1356.36     49.61 o 
  -5  24   3     1053.30     1027.92     40.68 o 
  -4  24   3     1610.99     1474.08     39.90 o 
  -3  24   3      878.85      731.77     36.38 o 
  -2  24   3      332.24      320.18     25.82 o 
  -1  24   3      554.73      500.77     47.33 o 
   0  24   3     1503.31     1494.24     53.54 o 
   1  24   3       49.75      135.98     23.32 o 
   2  24   3       15.38       22.06     17.79 o 
   3  24   3     1835.63     1967.30     36.44 o 
   4  24   3      857.85      861.99     34.44 o 
   5  24   3     1489.86     1388.68     34.98 o 
   6  24   3      325.53      317.49     30.29 o 
   7  24   3        9.42       21.27     23.77 o 
   8  24   3     1037.68     1038.75     38.44 o 
   9  24   3       99.43      124.76     44.97 o 
  10  24   3      549.23      628.67     68.31 o 
  11  24   3       76.23       66.72     52.82 o 
  12  24   3      369.69      353.12    130.59 o 
 -12  25   3       22.19       12.20     43.14 o 
 -11  25   3      460.45      509.78     73.27 o 
 -10  25   3        2.71       38.76     35.20 o 
  -9  25   3      422.95      429.50     48.73 o 
  -8  25   3      993.41     1029.93     88.52 o 
  -7  25   3     1989.65     2212.50     72.35 o 
  -6  25   3      687.01      680.68     47.09 o 
  -5  25   3     3525.27     3693.62     59.35 o 
  -4  25   3      121.74      137.32     19.11 o 
  -3  25   3     1630.40     1719.85     34.73 o 
  -2  25   3      136.61      121.94     43.66 o 
  -1  25   3     3112.20     3112.95     89.83 o 
   0  25   3      159.85      132.14     40.16 o 
   1  25   3      554.26      476.84     41.16 o 
   2  25   3       29.14       40.24     25.92 o 
   3  25   3      976.84     1022.17     34.40 o 
   4  25   3     1380.57     1333.22     37.20 o 
   5  25   3      762.74      785.34     34.19 o 
   6  25   3        4.69       32.44     28.55 o 
   7  25   3        7.52      -13.66     21.77 o 
   8  25   3      687.34      648.89     54.02 o 
   9  25   3      964.22     1033.24     49.93 o 
  10  25   3       69.01       34.13     50.43 o 
  11  25   3       72.25       25.33     51.04 o 
  12  25   3       84.63       55.58     54.09 o 
 -11  26   3      170.17      201.74     51.67 o 
 -10  26   3        9.56      -23.14     38.91 o 
  -9  26   3      936.80      929.84     73.95 o 
  -8  26   3       28.44       41.52     39.37 o 
  -7  26   3     1916.43     1945.18     57.56 o 
  -6  26   3      480.55      557.56     41.04 o 
  -5  26   3     2204.11     2357.64     52.82 o 
  -4  26   3       40.19       33.53     17.06 o 
  -3  26   3       33.83       35.44     22.41 o 
  -2  26   3      392.79      301.03     32.83 o 
  -1  26   3     1889.39     1919.03     53.44 o 
   0  26   3      340.04      354.66     39.46 o 
   1  26   3     5406.53     5748.87     72.71 o 
   2  26   3       19.86       12.28     22.70 o 
   3  26   3      685.85      767.29     31.10 o 
   4  26   3      169.55      141.76     24.49 o 
   5  26   3      296.71      304.39     29.38 o 
   6  26   3      486.58      506.63     36.47 o 
   7  26   3       11.70        7.40     20.87 o 
   8  26   3       39.07       17.40     24.23 o 
   9  26   3       28.04       32.02     35.42 o 
  10  26   3      107.41       50.86     46.93 o 
  11  26   3      136.94      169.66     77.11 o 
 -11  27   3      114.21      157.94     55.59 o 
 -10  27   3        1.22       23.03     37.39 o 
  -9  27   3      177.17      160.34     45.56 o 
  -8  27   3        3.15        7.91     31.28 o 
  -7  27   3       10.87      -27.00     33.41 o 
  -6  27   3       11.22       23.94     29.46 o 
  -5  27   3      391.91      455.33     37.63 o 
  -4  27   3      170.38      113.76     20.81 o 
  -3  27   3      269.59      241.01     24.72 o 
  -2  27   3        8.89       18.13     20.31 o 
  -1  27   3       43.58       37.12     28.17 o 
   0  27   3      857.99      844.22     41.78 o 
   1  27   3        6.79       -6.80     22.72 o 
   2  27   3      828.52      873.82     39.40 o 
   3  27   3       13.39       32.10     23.44 o 
   4  27   3      224.72      165.10     27.58 o 
   5  27   3     1610.52     1642.93     43.20 o 
   6  27   3       16.25       -4.72     24.84 o 
   7  27   3      304.92      303.69     33.44 o 
   8  27   3        3.83      -13.22     22.98 o 
   9  27   3      142.13      118.23     49.41 o 
  10  27   3      430.56      177.23     94.44 o 
 -10  28   3        4.14       15.66     35.36 o 
  -9  28   3      794.46      858.42     53.67 o 
  -8  28   3       74.02       77.81     45.44 o 
  -7  28   3      311.89      313.36     43.53 o 
  -6  28   3       16.19       43.97     32.18 o 
  -5  28   3       46.36       79.77     35.02 o 
  -4  28   3      105.90      131.42     31.18 o 
  -3  28   3      651.05      636.25     34.69 o 
  -2  28   3     2757.00     2644.59    136.96 o 
  -1  28   3        3.77        1.03     20.61 o 
   0  28   3      680.90      645.88     53.22 o 
   1  28   3       91.14       72.02     26.46 o 
   2  28   3     1529.37     1470.33     46.45 o 
   3  28   3      206.34      176.20     35.79 o 
   4  28   3     1855.81     1789.37     47.19 o 
   5  28   3      383.72      321.88     33.40 o 
   6  28   3      143.05      130.17     33.41 o 
   7  28   3       71.75       45.98     26.46 o 
   8  28   3        7.03        3.07     26.15 o 
   9  28   3      253.90      113.06     54.42 o 
  10  28   3      424.63      248.22    117.01 o 
  -9  29   3        0.68      -21.43     39.47 o 
  -8  29   3      771.45      745.52     50.96 o 
  -7  29   3       39.20       52.73     53.10 o 
  -6  29   3     1632.21     1800.06     55.25 o 
  -5  29   3       32.30       66.89     34.51 o 
  -4  29   3       13.55       41.86     36.07 o 
  -3  29   3      133.62      107.38     44.18 o 
  -2  29   3       83.76       45.54     28.51 o 
  -1  29   3       66.04       38.81     82.07 o 
   0  29   3     2421.30     2444.21     90.31 o 
   1  29   3       33.80       53.50     50.89 o 
   2  29   3     1617.96     1567.64     81.27 o 
   3  29   3      182.42      174.42     35.72 o 
   4  29   3      218.58      259.63     29.97 o 
   5  29   3       30.98       35.07     24.61 o 
   6  29   3      119.34       87.86     30.68 o 
   7  29   3       87.54       37.84     27.91 o 
   8  29   3      301.94      191.36    103.72 o 
   9  29   3      121.28       49.07     48.37 o 
  -8  30   3       17.44       30.03     35.87 o 
  -7  30   3        2.34       14.06     32.22 o 
  -6  30   3      343.72      294.34     46.77 o 
  -5  30   3      251.50      259.66     39.58 o 
  -4  30   3     2309.10     2408.54    107.02 o 
  -3  30   3       12.77      -32.16     54.34 o 
  -2  30   3      913.82      741.96    205.16 o 
  -1  30   3       51.71       37.43     28.53 o 
   0  30   3      394.81      189.64     96.48 o 
   1  30   3      324.27      216.35     70.07 o 
   2  30   3       30.37       47.73     31.55 o 
   3  30   3        1.55       11.99     26.95 o 
   4  30   3       78.14       77.67     28.08 o 
   5  30   3      164.10       97.29     28.48 o 
   6  30   3      388.80      315.03     66.44 o 
   7  30   3       11.06        9.98     32.64 o 
   8  30   3      238.07      265.81     77.47 o 
  -7  31   3      166.97      106.85     42.14 o 
  -6  31   3      734.66      544.17    122.61 o 
  -5  31   3       12.95       -6.15     34.51 o 
  -4  31   3      189.51       86.06    133.08 o 
  -3  31   3        2.27        0.00     67.65 o 
  -2  31   3       75.85      115.33     96.48 o 
  -1  31   3        1.12       96.45     94.88 o 
   0  31   3      536.12      629.22     55.18 o 
   1  31   3      201.09      298.19     49.24 o 
   2  31   3     2541.98     2806.05     68.36 o 
   3  31   3      107.21       40.05     38.71 o 
   4  31   3       79.30       76.12     58.62 o 
   5  31   3        3.80       14.46     26.84 o 
   6  31   3        0.47       -1.60     21.71 o 
   7  31   3        8.42        5.75     29.77 o 
  -6  32   3      424.76      324.43    141.50 o 
  -5  32   3      481.49      215.47    162.40 o 
  -4  32   3       59.91        0.91     43.70 o 
  -3  32   3        0.43      -18.85     89.83 o 
  -2  32   3       15.14      -32.84     46.36 o 
   0  32   3       15.82       16.12     37.98 o 
   1  32   3      755.89      865.78     61.03 o 
   2  32   3      132.62      104.24     66.54 o 
   3  32   3      518.82      583.88     80.40 o 
   4  32   3      148.95       54.75     42.81 o 
   5  32   3      514.19      377.11    104.13 o 
  -4  33   3        6.80        0.92     46.97 o 
  -3  33   3       94.44       -5.90     42.47 o 
  -2  33   3      110.26       62.75     75.97 o 
  -1  33   3       64.97        0.00     44.36 o 
   0  33   3      251.45      261.49     58.33 o 
   1  33   3      123.09      112.01     69.87 o 
   2  33   3      150.22      115.33     69.87 o 
   3  33   3     1777.25     1913.87     67.50 o 
   4  33   3      128.58      148.19     69.37 o 
 -18   0   4      108.77      169.55     87.78 o 
 -16   0   4      322.16      234.85     89.83 o 
 -14   0   4       78.87       52.33     58.22 o 
 -12   0   4      265.42      220.63     74.33 o 
 -10   0   4      117.02      148.90     48.76 o 
  -8   0   4      113.53      181.73     39.13 o 
  -6   0   4        9.46       33.89     27.17 o 
  -4   0   4     1003.99     1035.90     35.08 o 
  -2   0   4     9409.36     8368.11     54.54 o 
   0   0   4      383.52      308.48     26.44 o 
   2   0   4      442.48      249.09     11.29 o 
   4   0   4     5244.44     5535.07     52.21 o 
   6   0   4     2820.54     2793.16     54.29 o 
   8   0   4     8781.90     9055.38    113.64 o 
  10   0   4    11112.76    11042.06    144.49 o 
  12   0   4      995.58     1041.70     73.24 o 
  14   0   4     1011.58     1282.98     84.65 o 
  16   0   4      267.36      129.11     72.03 o 
 -18   1   4       13.16        7.97     57.78 o 
 -17   1   4       76.48       52.69     49.29 o 
 -16   1   4     1629.34     1636.16     80.96 o 
 -15   1   4     2356.84     2415.11     81.96 o 
 -14   1   4     1482.53     1558.00     75.94 o 
 -13   1   4      154.24      154.08     41.88 o 
 -12   1   4      599.41      603.86     55.19 o 
 -11   1   4     3212.87     3522.11     66.32 o 
 -10   1   4      218.51      320.85     39.67 o 
  -9   1   4        5.76       27.72     26.08 o 
  -8   1   4     3214.43     3013.10     48.34 o 
  -7   1   4     1326.36      953.42     41.46 o 
  -6   1   4     1300.69     1299.14     31.04 o 
  -5   1   4    11107.88    11195.48     73.81 o 
  -4   1   4     3677.89     3308.91     33.95 o 
  -3   1   4     1632.09     1609.19     50.25 o 
  -2   1   4     2360.47     2453.43     20.26 o 
  -1   1   4      944.35      890.22     11.13 o 
   0   1   4     7698.92     7570.39     27.22 o 
   1   1   4     1179.49     1455.31     11.28 o 
   2   1   4      157.07       78.79      7.57 o 
   3   1   4    30104.22    29510.66    120.87 o 
   4   1   4    10362.47    10360.05     52.08 o 
   5   1   4     4606.65     4742.74     37.78 o 
   6   1   4    21923.55    22468.09    224.57 o 
   7   1   4     1285.00     1216.25     31.06 o 
   8   1   4    12650.95    12561.69     86.29 o 
   9   1   4      458.00      573.07     36.97 o 
  10   1   4       85.33       42.77     27.77 o 
  11   1   4      126.55      105.02     30.13 o 
  12   1   4     6783.17     6604.48    197.48 o 
  13   1   4      492.40      528.86     43.92 o 
  14   1   4        8.73        2.19     28.60 o 
  15   1   4       85.81      115.18     41.38 o 
  16   1   4       24.47       40.82     33.73 o 
  17   1   4       77.05       22.22     39.78 o 
 -18   2   4      757.58      940.10     78.22 o 
 -17   2   4        2.08      -29.77     46.76 o 
 -16   2   4      321.65      450.06     65.08 o 
 -15   2   4     2255.05     2404.97     80.56 o 
 -14   2   4       12.20       -2.37     40.01 o 
 -13   2   4     1606.68     1666.34     64.41 o 
 -12   2   4      148.25      137.15     39.38 o 
 -11   2   4      478.24      430.24     56.28 o 
 -10   2   4       38.67       44.36     30.10 o 
  -9   2   4      120.30      152.22     30.91 o 
  -8   2   4     2422.50     2246.07     47.92 o 
  -7   2   4     8809.06     8903.44     79.55 o 
  -6   2   4      352.78      269.58     24.01 o 
  -5   2   4     1551.96     1454.91     28.74 o 
  -4   2   4     8172.58     8130.98     55.71 o 
  -3   2   4       13.89       34.53      8.20 o 
  -2   2   4      235.91      248.05     10.65 o 
  -1   2   4      889.19      834.52     10.90 o 
   0   2   4      167.23      221.35      6.82 o 
   1   2   4     3292.57     3321.46     17.07 o 
   2   2   4      187.97      179.43     11.21 o 
   3   2   4     4769.94     4894.05     29.20 o 
   4   2   4        7.64       -1.08      9.01 o 
   5   2   4     5124.24     4759.74     37.66 o 
   6   2   4     2814.91     2696.35     36.71 o 
   7   2   4    10021.89    10326.53     72.59 o 
   8   2   4     1041.38     1018.45     31.54 o 
   9   2   4     2126.09     2229.99     43.47 o 
  10   2   4     3495.69     3376.76     51.26 o 
  11   2   4       42.91       58.99     31.05 o 
  12   2   4     4148.21     4077.99     63.07 o 
  13   2   4      102.38       88.41     34.28 o 
  14   2   4      753.87      766.32     55.89 o 
  15   2   4        1.92       16.05     34.73 o 
  16   2   4        1.45       -8.97     36.26 o 
  17   2   4       12.74       45.52     41.05 o 
 -18   3   4        1.51       51.96     65.09 o 
 -17   3   4        5.16        8.14     46.76 o 
 -16   3   4       22.23       -5.96     38.99 o 
 -15   3   4       12.55       65.52     44.48 o 
 -14   3   4        1.71        4.49     32.63 o 
 -13   3   4      235.31      191.23     47.35 o 
 -12   3   4       79.38       87.04     37.72 o 
 -11   3   4     1997.55     2018.58     57.57 o 
 -10   3   4      902.17      943.27     46.92 o 
  -9   3   4    10063.47    10323.68     96.61 o 
  -8   3   4       30.18       22.63     22.13 o 
  -7   3   4     1752.85     1385.08     42.10 o 
  -6   3   4      857.54      790.61     31.33 o 
  -5   3   4       18.38       31.61     14.60 o 
  -4   3   4     2822.46     2646.54     29.22 o 
  -3   3   4     5806.83     5787.24     37.14 o 
  -2   3   4      208.85      259.58     10.64 o 
  -1   3   4      199.01      184.22      6.96 o 
   0   3   4     6534.50     6376.18     32.19 o 
   1   3   4     6046.68     5737.15     25.45 o 
   2   3   4     1251.02     1115.82     14.20 o 
   3   3   4       81.45      104.40      9.89 o 
   4   3   4     6533.27     6724.31     43.50 o 
   5   3   4      198.51      234.95     16.16 o 
   6   3   4     2280.37     2217.25     33.67 o 
   7   3   4     2677.45     2428.31     34.99 o 
   8   3   4    12028.34    12504.14    117.81 o 
   9   3   4     2786.56     3008.77     49.31 o 
  10   3   4        4.33       32.35     27.05 o 
  11   3   4     3181.62     3110.73     57.85 o 
  12   3   4      431.64      368.03     40.94 o 
  13   3   4     1180.77     1219.04     52.38 o 
  14   3   4      224.62      232.30     42.96 o 
  15   3   4       12.77       34.86     38.91 o 
  16   3   4       18.59       17.53     37.59 o 
  17   3   4       87.82       71.83     42.47 o 
 -18   4   4        9.28       22.96     53.88 o 
 -17   4   4        2.17       32.56     48.16 o 
 -16   4   4        2.54       58.66     50.68 o 
 -15   4   4     1438.33     1483.09     90.76 o 
 -14   4   4        0.57       -3.66     37.73 o 
 -13   4   4     1038.74     1214.67     56.88 o 
 -12   4   4      684.35      669.88     48.25 o 
 -11   4   4     1918.66     1910.20     69.15 o 
 -10   4   4      513.52      521.27     44.25 o 
  -9   4   4       13.89       -8.08     25.33 o 
  -8   4   4        1.96      -10.78     21.70 o 
  -7   4   4      106.44       80.55     21.76 o 
  -6   4   4      311.89      305.09     24.11 o 
  -5   4   4      153.17      109.87     20.04 o 
  -4   4   4       67.07       65.54     13.65 o 
  -3   4   4    43192.70    42172.34    193.00 o 
  -2   4   4       59.58       43.27      6.21 o 
  -1   4   4    26654.50    27094.15    259.54 o 
   0   4   4      275.98      333.95     11.15 o 
   1   4   4     9237.54     9230.72     36.68 o 
   2   4   4     1792.41     1753.19     18.71 o 
   3   4   4     2559.29     2747.48     32.40 o 
   4   4   4     3303.19     3316.78     26.86 o 
   5   4   4     4452.68     4198.28     37.42 o 
   6   4   4     1205.67     1211.95     25.08 o 
   7   4   4    16429.49    16673.89    101.52 o 
   8   4   4     2607.66     2794.88     43.23 o 
   9   4   4     1142.34     1155.53     34.58 o 
  10   4   4      475.38      451.28     31.92 o 
  11   4   4     5552.95     5313.52     73.87 o 
  12   4   4        7.42       -6.99     27.79 o 
  13   4   4      442.68      502.84     42.57 o 
  14   4   4      107.25      143.05     36.41 o 
  15   4   4      980.59      923.25     51.18 o 
  16   4   4      470.31      328.65     82.80 o 
  17   4   4      374.33      315.93     55.60 o 
 -18   5   4      161.47      141.67     60.67 o 
 -17   5   4     1321.19     1359.92     81.51 o 
 -16   5   4       45.24      -16.45     41.33 o 
 -15   5   4       82.44       49.82     45.47 o 
 -14   5   4       35.02       90.32     41.99 o 
 -13   5   4      998.28      974.72     62.71 o 
 -12   5   4      399.47      436.34     55.56 o 
 -11   5   4     3007.79     3084.54     64.95 o 
 -10   5   4       65.57       44.71     29.42 o 
  -9   5   4     3217.64     3364.31     55.19 o 
  -8   5   4      319.71      385.49     37.17 o 
  -7   5   4      998.78      813.55     32.67 o 
  -6   5   4      591.71      611.29     27.20 o 
  -5   5   4     2360.14     2196.35     35.22 o 
  -4   5   4        1.91        9.13      6.24 o 
  -3   5   4     1576.44     1377.19     17.81 o 
  -2   5   4      749.83      752.81     13.13 o 
  -1   5   4     4601.99     4313.31     20.05 o 
   0   5   4     9714.01     9556.41     47.86 o 
   1   5   4     5807.05     5960.83     29.09 o 
   2   5   4    18353.04    17492.42     70.57 o 
   3   5   4     3272.87     2913.45     22.70 o 
   4   5   4       48.47       40.67     11.68 o 
   5   5   4     4771.72     4636.02     37.61 o 
   6   5   4    25396.06    25292.45    135.25 o 
   7   5   4     4278.56     4334.17     43.62 o 
   8   5   4       58.08      115.92     25.17 o 
   9   5   4     2004.23     2126.17     46.93 o 
  10   5   4     1118.73     1048.53     42.89 o 
  11   5   4     1093.84     1120.20     41.88 o 
  12   5   4      619.43      576.03     38.42 o 
  13   5   4     3145.27     3380.99     69.20 o 
  14   5   4      379.17      329.93     45.10 o 
  15   5   4      616.11      600.77     93.68 o 
  16   5   4       15.37       -0.89     28.09 o 
  17   5   4        1.01      -12.72     40.74 o 
 -17   6   4      324.90      393.55     63.66 o 
 -16   6   4      647.74      670.61     67.76 o 
 -15   6   4      587.94      648.83     63.47 o 
 -14   6   4        2.58       11.42     35.35 o 
 -13   6   4      355.78      355.77     50.96 o 
 -12   6   4       90.03       83.92     38.61 o 
 -11   6   4     6552.28     6487.62     83.98 o 
 -10   6   4     5107.25     5154.71     81.58 o 
  -9   6   4      121.35       97.80     39.58 o 
  -8   6   4     4118.54     3900.89     53.25 o 
  -7   6   4     8415.75     8601.84     74.73 o 
  -6   6   4       48.77       69.63     22.42 o 
  -5   6   4     1570.75     1315.65     26.62 o 
  -4   6   4     2095.05     1969.94     24.76 o 
  -3   6   4     5643.08     5610.64     32.61 o 
  -2   6   4      555.98      504.50     12.50 o 
  -1   6   4     4571.25     4645.74     23.16 o 
   0   6   4     4007.30     4239.14     27.61 o 
   1   6   4      254.28      206.40     10.16 o 
   2   6   4     2336.16     2009.94     16.47 o 
   3   6   4     1446.46     1437.93     16.87 o 
   4   6   4     7303.58     7579.85     42.19 o 
   5   6   4       27.45        3.96     12.26 o 
   6   6   4     2753.72     2842.39     33.17 o 
   7   6   4      381.48      359.94     27.55 o 
   8   6   4     1955.03     1962.01     41.09 o 
   9   6   4     1227.57     1248.03     36.19 o 
  10   6   4      447.43      402.66     36.09 o 
  11   6   4    10178.02    10216.86     90.71 o 
  12   6   4      288.70      341.40     36.53 o 
  13   6   4       39.46       50.12     30.81 o 
  14   6   4      435.62      476.85     43.01 o 
  15   6   4       12.90       15.10     35.12 o 
  16   6   4       25.99       25.87     37.58 o 
  17   6   4      218.22      105.17     44.17 o 
 -17   7   4      566.08      635.59     96.17 o 
 -16   7   4      747.75      720.94     74.02 o 
 -15   7   4      934.42      956.66     62.76 o 
 -14   7   4        5.43       26.87     41.90 o 
 -13   7   4     1042.48      998.62     60.58 o 
 -12   7   4        5.82      -25.01     35.15 o 
 -11   7   4       12.63       30.00     41.29 o 
 -10   7   4     1857.96     1747.74     50.00 o 
  -9   7   4     9700.41     9699.98     93.74 o 
  -8   7   4      475.24      395.05     30.87 o 
  -7   7   4      746.43      753.55     30.04 o 
  -6   7   4     5055.57     5117.06     92.41 o 
  -5   7   4      552.77      536.92     19.54 o 
  -4   7   4      148.71      204.24      8.48 o 
  -3   7   4     5627.28     5999.53     46.22 o 
  -2   7   4     5259.00     5193.00     28.69 o 
  -1   7   4    10910.08    10661.07     45.71 o 
   0   7   4    23850.02    23630.96    111.65 o 
   1   7   4     4139.64     3795.54     24.95 o 
   2   7   4      411.70      477.84     10.08 o 
   3   7   4      252.40      236.56     14.33 o 
   4   7   4      657.07      706.51     15.67 o 
   5   7   4      649.09      531.25     17.42 o 
   6   7   4      181.70      169.57     18.64 o 
   7   7   4     3561.56     3592.76     41.86 o 
   8   7   4      607.09      556.49     29.12 o 
   9   7   4      194.97      138.10     24.83 o 
  10   7   4     1105.39     1134.51     41.33 o 
  11   7   4     1044.73     1058.68     46.77 o 
  12   7   4        8.61       32.41     27.01 o 
  13   7   4      219.23      241.57     38.31 o 
  14   7   4     1117.24     1097.96     49.42 o 
  15   7   4      415.99      512.19     51.09 o 
  16   7   4      390.71      288.31     53.68 o 
  17   7   4      119.99       88.53     43.43 o 
 -17   8   4        3.93       -6.30     28.95 o 
 -16   8   4       64.07      140.60     58.03 o 
 -15   8   4       15.98       38.02     45.39 o 
 -14   8   4      236.39      250.86     47.59 o 
 -13   8   4      109.60       43.82     38.27 o 
 -12   8   4     4974.55     4902.58     83.24 o 
 -11   8   4      312.97      273.87     39.64 o 
 -10   8   4       12.89       41.86     30.88 o 
  -9   8   4      697.40      785.46     41.55 o 
  -8   8   4      166.22       98.66     25.86 o 
  -7   8   4      171.13      179.87     26.24 o 
  -6   8   4    15519.18    15916.88    105.52 o 
  -5   8   4       21.17       37.57     16.60 o 
  -4   8   4     6935.85     7161.78     60.06 o 
  -3   8   4     3126.77     3295.36     37.52 o 
  -2   8   4    17001.98    16933.41    140.86 o 
  -1   8   4        0.45        0.18      4.68 o 
   0   8   4     8881.44     8946.35     76.92 o 
   1   8   4       34.47       35.84      6.08 o 
   2   8   4     5310.04     4711.04     32.70 o 
   3   8   4     1280.09     1310.42     16.16 o 
   4   8   4     1881.40     1769.70     20.38 o 
   5   8   4      101.45       98.75     13.10 o 
   6   8   4     1421.87     1562.29     28.27 o 
   7   8   4     1244.33     1299.99     33.61 o 
   8   8   4      375.54      416.87     27.04 o 
   9   8   4     1364.67     1495.21     39.78 o 
  10   8   4      916.50      964.86     38.27 o 
  11   8   4      916.00      987.03     39.87 o 
  12   8   4     1806.20     1885.21     48.87 o 
  13   8   4       35.80       42.12     31.35 o 
  14   8   4      650.62      683.67     45.57 o 
  15   8   4        6.09       -3.76     28.46 o 
  16   8   4       10.47      -16.25     38.32 o 
  17   8   4      164.39      122.80     44.86 o 
 -17   9   4        4.34       19.11     50.31 o 
 -16   9   4      757.15      800.66     50.57 o 
 -15   9   4      220.98      182.76     33.55 o 
 -14   9   4     1712.82     1861.16     66.53 o 
 -13   9   4       87.50       81.02     47.47 o 
 -12   9   4      348.06      268.32     49.96 o 
 -11   9   4     1213.43     1174.57     49.42 o 
 -10   9   4     2737.80     2887.56     58.63 o 
  -9   9   4      173.22      150.92     34.48 o 
  -8   9   4      121.42      171.96     27.76 o 
  -7   9   4      234.03      204.94     27.37 o 
  -6   9   4    10457.40    11031.54     98.39 o 
  -5   9   4        6.32       47.47     18.54 o 
  -4   9   4    37427.92    38482.95    235.25 o 
  -3   9   4      315.06      292.25     15.87 o 
  -2   9   4    14573.63    13821.33     82.44 o 
  -1   9   4     3290.44     3794.69     26.92 o 
   0   9   4     2348.91     2163.52     19.96 o 
   1   9   4    18707.36    18884.24     84.68 o 
   2   9   4     1207.16     1164.58     16.77 o 
   3   9   4      105.37      144.08     11.96 o 
   4   9   4      124.39       89.12     11.46 o 
   5   9   4      234.36      283.16     15.05 o 
   6   9   4     2382.04     2341.85     29.29 o 
   7   9   4      352.73      340.46     23.36 o 
   8   9   4     6498.41     6480.10     72.09 o 
   9   9   4        1.02       21.27     22.27 o 
  10   9   4      142.78      161.87     27.50 o 
  11   9   4       14.59       -2.60     23.02 o 
  12   9   4      631.02      571.62     51.40 o 
  13   9   4        3.00        9.94     30.33 o 
  14   9   4      289.01      285.14     41.79 o 
  15   9   4      140.23      129.42     42.14 o 
  16   9   4     1087.93     1181.86     68.89 o 
  17   9   4      413.79      298.05     78.65 o 
 -17  10   4      370.55      314.03     78.39 o 
 -16  10   4       14.57       -6.35     26.92 o 
 -15  10   4      325.81      354.60     44.35 o 
 -14  10   4      188.95      176.60     39.35 o 
 -13  10   4      380.04      398.59     30.43 o 
 -12  10   4      117.95      131.52     22.43 o 
 -11  10   4      305.38      324.25     51.19 o 
 -10  10   4      309.78      352.23     19.81 o 
  -9  10   4      317.63      328.70     21.47 o 
  -8  10   4    13113.31    12965.72     77.90 o 
  -7  10   4       33.50       51.55      4.60 o 
  -6  10   4      478.57      575.81     39.53 o 
  -5  10   4      109.61      164.41     19.24 o 
  -4  10   4     1570.63     1722.63     32.47 o 
  -3  10   4     7533.60     7384.68     57.50 o 
  -2  10   4     4677.79     4456.82     28.65 o 
  -1  10   4      339.56      387.18     11.24 o 
   0  10   4    14312.29    13990.60     81.84 o 
   1  10   4      644.26      637.08     11.90 o 
   2  10   4     1791.76     1614.40     20.39 o 
   3  10   4      488.94      454.56     15.46 o 
   4  10   4      698.35      604.16     26.50 o 
   5  10   4     2245.92     1992.48     28.26 o 
   6  10   4      864.28      759.11     22.23 o 
   7  10   4      605.54      590.52     26.44 o 
   8  10   4      818.13      921.12     54.85 o 
   9  10   4      897.00      965.13     35.40 o 
  10  10   4      277.99      287.95     35.16 o 
  11  10   4     2052.35     2140.59     47.00 o 
  12  10   4      487.70      587.97     38.12 o 
  13  10   4        0.93        6.16     26.68 o 
  14  10   4      387.14      364.34     42.13 o 
  15  10   4       58.92       74.87     38.27 o 
  16  10   4      548.56      535.47     50.73 o 
 -17  11   4      417.80      423.65     73.28 o 
 -16  11   4       26.17       -6.19     41.64 o 
 -15  11   4       10.34        4.36     26.64 o 
 -14  11   4      195.90      223.27     37.88 o 
 -13  11   4     1304.92     1367.39     59.44 o 
 -12  11   4     1497.11     1417.11     43.80 o 
 -11  11   4       97.25      112.82     24.25 o 
 -10  11   4     1753.62     1855.44     57.19 o 
  -9  11   4     2247.33     2048.12     24.79 o 
  -8  11   4        0.37       10.04     10.87 o 
  -7  11   4     2666.42     2532.99     54.51 o 
  -6  11   4     2983.49     3120.25     46.10 o 
  -5  11   4        9.02       -9.47     14.74 o 
  -4  11   4    22574.20    23364.79    188.09 o 
  -3  11   4       33.48       63.92     12.57 o 
  -2  11   4     1176.25     1201.08     12.96 o 
  -1  11   4     8215.56     8341.14     54.14 o 
   0  11   4     1043.51     1096.13     20.01 o 
   1  11   4      192.17      128.76      9.50 o 
   2  11   4     1119.82     1139.09     23.85 o 
   3  11   4     3202.18     3231.36     31.78 o 
   4  11   4     1453.82     1451.59     22.01 o 
   5  11   4     2604.16     2619.68     27.60 o 
   6  11   4       11.74       24.69     14.04 o 
   7  11   4      308.92      381.55     27.54 o 
   8  11   4     1709.15     1758.62     35.52 o 
   9  11   4     1142.21     1097.80     39.74 o 
  10  11   4      726.19      701.42     35.90 o 
  11  11   4       51.37       35.70     28.70 o 
  12  11   4        0.40       22.85     32.25 o 
  13  11   4     1401.67     1545.99     63.61 o 
  14  11   4      512.96      501.93     46.29 o 
  15  11   4        4.35       -2.51     32.25 o 
  16  11   4      623.11      648.33     61.22 o 
 -17  12   4     1229.23     1166.90     79.39 o 
 -16  12   4      100.05      130.26     53.36 o 
 -15  12   4      522.99      470.92     43.15 o 
 -14  12   4       71.76       84.87     30.50 o 
 -13  12   4      351.41      340.64     33.69 o 
 -12  12   4       75.88      118.88     18.80 o 
 -11  12   4     1694.07     1775.43     38.60 o 
 -10  12   4      414.07      388.48     19.82 o 
  -9  12   4     3791.26     3676.16     71.24 o 
  -8  12   4      258.67      225.21     34.01 o 
  -7  12   4     2231.37     2579.87     69.18 o 
  -6  12   4     1829.74     1910.13     42.10 o 
  -5  12   4      195.59      141.97     21.77 o 
  -4  12   4      825.93      835.44     38.77 o 
  -3  12   4    20766.20    20343.17    125.29 o 
  -2  12   4        4.22      -10.33     10.96 o 
  -1  12   4    12151.44    12151.76    104.94 o 
   0  12   4      361.40      466.67     16.26 o 
   1  12   4       86.99       81.67      9.23 o 
   2  12   4     5695.63     5980.67     40.36 o 
   3  12   4      741.19      769.25     27.02 o 
   4  12   4     3750.19     3650.60     33.84 o 
   5  12   4     1234.45     1138.40     22.03 o 
   6  12   4      129.54      196.56     17.22 o 
   7  12   4     3515.17     3637.10     42.24 o 
   8  12   4       79.35      129.51     26.56 o 
   9  12   4      696.25      856.18     39.16 o 
  10  12   4       24.38       39.34     23.63 o 
  11  12   4        1.28       14.18     22.10 o 
  12  12   4     1812.14     1876.69     48.96 o 
  13  12   4      403.89      398.87     42.86 o 
  14  12   4      290.16      264.33     41.59 o 
  15  12   4      175.39      114.96     41.50 o 
  16  12   4      607.27      539.37     56.41 o 
 -16  13   4       86.04       53.30     62.25 o 
 -15  13   4      461.21      405.40     83.88 o 
 -14  13   4       27.04       21.14     21.52 o 
 -13  13   4      437.83      363.05     46.98 o 
 -12  13   4       93.23       91.43     19.57 o 
 -11  13   4      712.34      744.38     48.64 o 
 -10  13   4     3259.47     3272.09     61.77 o 
  -9  13   4     4611.98     4477.56     73.52 o 
  -8  13   4      453.87      487.29     43.99 o 
  -7  13   4       36.50       40.15     23.88 o 
  -6  13   4     4291.58     4356.73     54.97 o 
  -5  13   4     2140.74     2099.91     36.11 o 
  -4  13   4      587.76      733.96     23.50 o 
  -3  13   4     3052.26     2892.92     29.45 o 
  -2  13   4     4567.48     5146.86     69.78 o 
  -1  13   4     2655.47     2567.24     25.68 o 
   0  13   4      106.16      127.40     15.31 o 
   1  13   4       56.59       27.47     10.10 o 
   2  13   4        0.62       -8.92      8.92 o 
   3  13   4      597.48      574.07     20.10 o 
   4  13   4       16.98       13.35     13.18 o 
   5  13   4       97.10      129.20     18.15 o 
   6  13   4     1100.32      997.82     25.09 o 
   7  13   4     1667.85     1678.10     31.72 o 
   8  13   4     2488.22     2464.06     44.81 o 
   9  13   4       34.31       41.93     22.32 o 
  10  13   4      893.47      854.88     39.54 o 
  11  13   4     2315.17     2368.80     54.01 o 
  12  13   4     1173.65     1105.54     54.60 o 
  13  13   4      924.20      988.57     54.59 o 
  14  13   4        0.32       25.94     40.10 o 
  15  13   4      126.86       44.69     44.69 o 
  16  13   4      232.54      255.23     56.41 o 
 -16  14   4      120.22       91.62     57.75 o 
 -15  14   4     2046.13     1977.95     77.58 o 
 -14  14   4     1098.90     1137.43     63.54 o 
 -13  14   4     4335.29     4440.56    133.34 o 
 -12  14   4      315.94      300.13     24.66 o 
 -11  14   4      384.35      452.28     45.62 o 
 -10  14   4        4.58      -31.71     43.52 o 
  -9  14   4      342.13      373.15     51.62 o 
  -8  14   4      916.13      884.01     40.90 o 
  -7  14   4     1257.67     1344.22     43.84 o 
  -6  14   4       27.47       57.52     26.62 o 
  -5  14   4    11290.40    11615.50    158.66 o 
  -4  14   4     1071.27     1045.20     32.17 o 
  -3  14   4      263.12      187.04      7.72 o 
  -2  14   4     2152.18     2258.34     27.28 o 
  -1  14   4      198.77      275.80     17.07 o 
   0  14   4      232.16      350.17     18.04 o 
   1  14   4      855.23      883.76     17.57 o 
   2  14   4       57.67      127.93     14.35 o 
   3  14   4      714.87      782.75     27.33 o 
   4  14   4      468.87      546.65     20.86 o 
   5  14   4        7.59        6.66     13.34 o 
   6  14   4      134.09      191.29     19.43 o 
   7  14   4     2658.93     2796.22     35.41 o 
   8  14   4       53.45       73.42     22.20 o 
   9  14   4      483.38      557.88     38.03 o 
  10  14   4       77.43       77.04     25.60 o 
  11  14   4      743.96      743.32     37.77 o 
  12  14   4     1295.04     1358.22     46.06 o 
  13  14   4       42.09       67.76     31.95 o 
  14  14   4      147.49      105.45     36.28 o 
  15  14   4      631.72      618.73     88.95 o 
  16  14   4       85.46       53.22     39.27 o 
 -16  15   4      146.23      147.55     63.77 o 
 -15  15   4       39.82        9.18     40.97 o 
 -14  15   4      112.95      160.06     54.88 o 
 -13  15   4       45.06      -25.33     42.18 o 
 -12  15   4        2.93       12.56     49.64 o 
 -11  15   4      547.96      672.85     51.11 o 
 -10  15   4      216.70      180.25     41.72 o 
  -9  15   4      245.06      307.43     41.24 o 
  -8  15   4        0.55       12.50     24.03 o 
  -7  15   4      314.51      284.37     37.38 o 
  -6  15   4     1047.77     1095.70     34.87 o 
  -5  15   4     4244.79     4253.79     52.34 o 
  -4  15   4     1244.15     1136.62     38.42 o 
  -3  15   4     4771.06     4186.05     42.87 o 
  -2  15   4      246.21      308.09     15.74 o 
  -1  15   4     1355.24     1500.29     33.50 o 
   0  15   4      124.81      118.77     16.35 o 
   1  15   4       28.67       43.29     11.00 o 
   2  15   4      851.90      783.89     20.78 o 
   3  15   4     9468.38     9276.81     58.19 o 
   4  15   4      692.34      667.73     34.36 o 
   5  15   4     2356.47     2192.41     31.68 o 
   6  15   4      549.86      496.87     25.42 o 
   7  15   4        7.03       11.05     15.15 o 
   8  15   4     6205.38     6505.09     65.48 o 
   9  15   4      123.78      135.02     25.50 o 
  10  15   4      259.52      251.97     29.73 o 
  11  15   4     2371.40     2355.42     54.36 o 
  12  15   4      295.76      293.19     38.13 o 
  13  15   4      857.01      828.49     50.60 o 
  14  15   4      172.91      116.40     51.82 o 
  15  15   4      267.16      168.38     60.55 o 
 -16  16   4       63.69       60.04     54.38 o 
 -15  16   4      276.57      258.70     77.63 o 
 -14  16   4       41.92       51.96     48.82 o 
 -13  16   4       24.72       -5.75     38.75 o 
 -12  16   4      522.45      553.94     56.28 o 
 -11  16   4      119.80      167.71     43.95 o 
 -10  16   4        6.64       -9.63     35.32 o 
  -9  16   4        4.36       -3.04     29.09 o 
  -8  16   4      136.97      148.47     39.65 o 
  -7  16   4       14.60       13.98     23.58 o 
  -6  16   4      676.43      750.74     32.81 o 
  -5  16   4     3697.93     4068.14     84.86 o 
  -4  16   4       94.46      100.41     18.91 o 
  -3  16   4     3001.25     3213.01     39.99 o 
  -2  16   4     1150.87     1162.05     24.86 o 
  -1  16   4        1.90       25.55     16.26 o 
   0  16   4      616.14      588.89     34.51 o 
   1  16   4      675.34      670.85     19.27 o 
   2  16   4     3118.63     2896.70     32.74 o 
   3  16   4     1853.43     2221.13     27.72 o 
   4  16   4      648.26      648.89     27.21 o 
   5  16   4     1375.52     1500.36     36.48 o 
   6  16   4        5.05       30.08     17.95 o 
   7  16   4     1903.06     2163.29     38.95 o 
   8  16   4      657.09      715.36     36.21 o 
   9  16   4        5.07      -10.91     20.93 o 
  10  16   4      421.52      404.46     40.40 o 
  11  16   4      617.94      667.60     37.94 o 
  12  16   4     1553.22     1601.46     54.00 o 
  13  16   4        3.21        5.05     30.39 o 
  14  16   4     1037.87      923.17     54.58 o 
  15  16   4       48.58       34.60     35.97 o 
 -15  17   4       41.80       37.87     57.57 o 
 -14  17   4      447.49      492.30     64.52 o 
 -13  17   4      642.02      723.21     96.74 o 
 -12  17   4     2497.08     2697.73     91.08 o 
 -11  17   4      617.68      604.99     55.99 o 
 -10  17   4       98.01       43.20     35.45 o 
  -9  17   4        0.74       44.97     36.96 o 
  -8  17   4       54.86      111.60     36.00 o 
  -7  17   4        7.48      -25.88     29.06 o 
  -6  17   4     2055.25     2147.81     56.16 o 
  -5  17   4        2.42       -4.58     16.65 o 
  -4  17   4    11216.19    11390.54     85.73 o 
  -3  17   4       57.15       74.83      8.16 o 
  -2  17   4      144.43       97.12     17.43 o 
  -1  17   4     1930.15     1984.78     38.36 o 
   0  17   4      344.77      437.60     30.74 o 
   1  17   4      329.10      378.53     17.17 o 
   2  17   4        8.39       17.00     13.17 o 
   3  17   4      370.14      323.64     19.65 o 
   4  17   4     3901.39     3883.45     43.83 o 
   5  17   4     2090.70     2093.35     37.98 o 
   6  17   4      677.79      688.75     31.04 o 
   7  17   4        6.94      -13.62     18.94 o 
   8  17   4      375.38      490.61     36.18 o 
   9  17   4      518.22      411.98     44.97 o 
  10  17   4     3940.37     4116.89     59.09 o 
  11  17   4        5.91       35.02     31.10 o 
  12  17   4     1519.58     1608.28     59.96 o 
  13  17   4      455.89      428.21     45.52 o 
  14  17   4      198.45      186.34     40.19 o 
  15  17   4       51.05       50.62     36.99 o 
 -15  18   4        0.81        6.13     50.59 o 
 -14  18   4        0.74      -50.77     50.77 o 
 -13  18   4        4.94       44.41     45.00 o 
 -12  18   4      200.90      239.20     53.72 o 
 -11  18   4       66.70       46.99     39.33 o 
 -10  18   4     3631.47     3617.79     82.28 o 
  -9  18   4      144.83      134.86     35.36 o 
  -8  18   4      272.16      293.88     36.24 o 
  -7  18   4      586.30      655.78     39.69 o 
  -6  18   4      162.05      140.65     31.82 o 
  -5  18   4      569.35      687.72     31.89 o 
  -4  18   4        4.32       10.04     18.08 o 
  -3  18   4      696.41      678.54     19.85 o 
  -2  18   4      424.32      461.18     28.81 o 
  -1  18   4      965.00     1074.95     33.22 o 
   0  18   4     4686.76     4913.63     53.13 o 
   1  18   4      124.97      141.96     15.23 o 
   2  18   4     4137.94     4216.21     41.70 o 
   3  18   4       13.88       33.63     14.17 o 
   4  18   4       17.61       34.86     17.07 o 
   5  18   4      908.35      902.96     35.01 o 
   6  18   4     2950.41     2756.36     46.03 o 
   7  18   4      992.21      907.56     36.16 o 
   8  18   4      144.66      179.55     30.59 o 
   9  18   4      375.65      336.77     38.64 o 
  10  18   4     2007.26     2008.26     57.45 o 
  11  18   4      174.26      171.88     32.58 o 
  12  18   4     3069.67     3227.55     61.85 o 
  13  18   4      233.40      198.90     38.53 o 
  14  18   4      249.36      264.33     55.13 o 
 -15  19   4       34.40       74.97     61.24 o 
 -14  19   4      181.13      198.96     59.04 o 
 -13  19   4      269.69      300.66     57.75 o 
 -12  19   4      576.91      616.26     90.31 o 
 -11  19   4     1276.39     1300.96     62.63 o 
 -10  19   4      377.53      388.79     46.43 o 
  -9  19   4     1435.16     1594.56     56.28 o 
  -8  19   4      101.64      208.06     35.39 o 
  -7  19   4     1782.83     1688.12     48.32 o 
  -6  19   4      637.06      693.50     31.30 o 
  -5  19   4      911.14      923.90     30.25 o 
  -4  19   4      658.38      729.17     28.31 o 
  -3  19   4     1043.01      882.55     20.50 o 
  -2  19   4     4077.37     3927.28     49.51 o 
  -1  19   4      749.07      776.59     27.97 o 
   0  19   4       69.04       68.53     18.42 o 
   1  19   4      739.67      694.59     24.09 o 
   2  19   4      592.54      559.00     20.57 o 
   3  19   4     1658.46     1724.06     30.58 o 
   4  19   4      346.61      325.11     22.11 o 
   5  19   4       11.47       -4.77     13.59 o 
   6  19   4     3006.55     3263.31     50.43 o 
   7  19   4      524.63      556.99     33.48 o 
   8  19   4     4451.62     4732.06     97.27 o 
   9  19   4     1033.50     1060.49     42.35 o 
  10  19   4     3445.02     3395.95     63.88 o 
  11  19   4     1514.83     1511.82     66.11 o 
  12  19   4      429.99      347.83     73.20 o 
  13  19   4      817.49      750.57     99.16 o 
  14  19   4      107.19       96.71     37.56 o 
 -14  20   4       97.39       83.40     60.10 o 
 -13  20   4      132.04      204.19     54.93 o 
 -12  20   4        3.22       32.81     45.11 o 
 -11  20   4      749.19      849.15     62.62 o 
 -10  20   4      693.42      712.07     52.06 o 
  -9  20   4      654.12      726.32     53.67 o 
  -8  20   4      357.43      384.15     40.42 o 
  -7  20   4     6046.73     6060.77     74.51 o 
  -6  20   4     1603.93     1530.77     39.17 o 
  -5  20   4      577.72      558.85     29.12 o 
  -4  20   4       49.52       67.80     23.28 o 
  -3  20   4      431.29      470.83     17.98 o 
  -2  20   4      116.89      146.39     22.26 o 
  -1  20   4     5686.62     5848.99     74.58 o 
   0  20   4       78.50       26.73     21.13 o 
   1  20   4      479.95      544.65     31.07 o 
   2  20   4     1475.84     1598.23     32.25 o 
   3  20   4     1230.46     1321.67     29.54 o 
   4  20   4     5957.15     5843.05     56.91 o 
   5  20   4      517.74      580.33     28.20 o 
   6  20   4      662.78      637.43     35.88 o 
   7  20   4      105.71      118.35     35.20 o 
   8  20   4     2402.94     2332.10     51.00 o 
   9  20   4     1831.59     2132.60     75.51 o 
  10  20   4     2693.82     2780.87     59.33 o 
  11  20   4       46.14       40.47     41.04 o 
  12  20   4        2.00       12.95     42.48 o 
  13  20   4       10.86        3.11     32.67 o 
  14  20   4       79.04       18.45     34.69 o 
 -14  21   4      141.17      167.40     70.94 o 
 -13  21   4      124.78      188.65     55.78 o 
 -12  21   4       32.78        5.67     44.90 o 
 -11  21   4      671.82      691.98     60.97 o 
 -10  21   4      264.98      248.38     49.40 o 
  -9  21   4      588.15      635.50     47.74 o 
  -8  21   4     2129.73     2081.40     63.64 o 
  -7  21   4      954.56      969.75     38.91 o 
  -6  21   4       53.54       39.03     23.19 o 
  -5  21   4     1833.28     1991.90     41.14 o 
  -4  21   4     4044.21     3525.81     47.32 o 
  -3  21   4      946.65      890.37     28.49 o 
  -2  21   4      830.52      904.83     49.35 o 
  -1  21   4     5379.89     5359.50     63.31 o 
   0  21   4       19.02       19.68     23.36 o 
   1  21   4       16.60       22.61     16.59 o 
   2  21   4      551.55      565.04     30.86 o 
   3  21   4       36.56       28.30     17.77 o 
   4  21   4      542.19      494.56     24.41 o 
   5  21   4     2095.42     2094.47     37.30 o 
   6  21   4     1045.86     1115.41     37.57 o 
   7  21   4        8.08       17.80     24.89 o 
   8  21   4      120.80      117.49     30.64 o 
   9  21   4     1105.45     1174.84     60.32 o 
  10  21   4        0.19      -23.96     54.45 o 
  11  21   4     1358.90     1428.25     52.68 o 
  12  21   4      307.00      297.51     42.75 o 
  13  21   4      861.14      852.76    161.03 o 
 -13  22   4     2351.86     2655.15     91.05 o 
 -12  22   4        4.13       22.60     41.65 o 
 -11  22   4      665.67      686.83     63.46 o 
 -10  22   4      178.19      153.08     43.98 o 
  -9  22   4       29.83       83.50     37.50 o 
  -8  22   4       54.05       64.19     30.94 o 
  -7  22   4     1916.30     1992.67     53.36 o 
  -6  22   4      795.99      797.25     36.26 o 
  -5  22   4     7549.59     7887.72     77.26 o 
  -4  22   4      167.47      100.48     14.46 o 
  -3  22   4     3192.11     3225.55     63.69 o 
  -2  22   4     2426.96     2460.07     67.09 o 
  -1  22   4        6.18        6.52     18.15 o 
   0  22   4        1.21      -12.38     24.09 o 
   1  22   4      199.10      203.73     21.94 o 
   2  22   4      711.28      759.08     27.29 o 
   3  22   4      812.37      861.09     31.72 o 
   4  22   4      412.59      490.71     25.36 o 
   5  22   4     1062.61     1077.11     31.00 o 
   6  22   4     2369.82     2423.51     45.45 o 
   7  22   4      993.03     1128.17     43.35 o 
   8  22   4      199.63      220.12     33.33 o 
   9  22   4     2219.76     2296.66     71.84 o 
  10  22   4      356.50      406.27     62.14 o 
  11  22   4      123.66      187.23     67.94 o 
  12  22   4        2.27       -7.80     45.01 o 
  13  22   4      120.71       57.65     57.50 o 
 -13  23   4      177.83      192.18     64.66 o 
 -12  23   4     1302.99     1495.05     90.67 o 
 -11  23   4       84.23      139.51     51.93 o 
 -10  23   4       20.72        8.24     38.63 o 
  -9  23   4     3135.81     3335.20     84.36 o 
  -8  23   4      229.39      246.34     34.81 o 
  -7  23   4      610.58      607.95     46.16 o 
  -6  23   4     2544.72     2498.44     50.08 o 
  -5  23   4       23.35       18.76     21.59 o 
  -4  23   4      937.57      841.85     37.78 o 
  -3  23   4     1413.59     1395.64     93.48 o 
  -2  23   4     2257.34     2220.19     72.08 o 
  -1  23   4      658.36      640.28     40.61 o 
   0  23   4      258.55      234.68     28.29 o 
   1  23   4     3120.96     3237.04     48.38 o 
   2  23   4      521.08      592.44     27.36 o 
   3  23   4     2539.35     2688.26     41.28 o 
   4  23   4      334.24      256.38     24.00 o 
   5  23   4      308.67      301.68     25.34 o 
   6  23   4        5.03       -0.69     19.54 o 
   7  23   4      354.75      317.62     29.66 o 
   8  23   4      369.29      412.14     37.31 o 
   9  23   4      238.66      301.80     67.51 o 
  10  23   4      293.87      309.77     53.59 o 
  11  23   4      135.75      140.76     58.11 o 
  12  23   4       49.32       20.78     57.34 o 
 -12  24   4      131.82       95.48     51.17 o 
 -11  24   4      129.14      185.91     52.11 o 
 -10  24   4     1768.30     1886.12     75.01 o 
  -9  24   4      523.20      490.93     47.22 o 
  -8  24   4     1041.01     1156.37     50.65 o 
  -7  24   4       32.85        3.79     28.04 o 
  -6  24   4     1287.72     1391.13     51.08 o 
  -5  24   4     1162.67     1109.21     39.17 o 
  -4  24   4       44.84       51.29     10.87 o 
  -3  24   4      374.62      360.49     18.16 o 
  -2  24   4      425.05      542.29     79.85 o 
  -1  24   4        2.03      -24.74     26.37 o 
   0  24   4       48.55       63.77     25.43 o 
   1  24   4     1838.28     1792.51     37.37 o 
   2  24   4     2944.52     2841.39     46.75 o 
   3  24   4      264.31      269.94     27.41 o 
   4  24   4     1316.82     1419.61     34.63 o 
   5  24   4     1787.17     1741.59     38.06 o 
   6  24   4      319.52      288.66     30.94 o 
   7  24   4        4.97        8.39     23.01 o 
   8  24   4      293.17      239.37     29.94 o 
   9  24   4      128.30      102.80     52.08 o 
  10  24   4       15.99       25.88     48.39 o 
  11  24   4      368.40      260.85    101.21 o 
  12  24   4      681.45      700.67    215.86 o 
 -12  25   4      463.41      554.07     65.79 o 
 -11  25   4       12.11       10.06     37.66 o 
 -10  25   4      296.74      300.90     49.64 o 
  -9  25   4       30.31       31.34     32.73 o 
  -8  25   4       17.65       15.04     28.48 o 
  -7  25   4      447.08      374.50     37.25 o 
  -6  25   4     3911.54     3835.39     66.10 o 
  -5  25   4      822.82      756.55     57.08 o 
  -4  25   4      460.36      435.72     23.99 o 
  -3  25   4     1019.08      821.32     26.70 o 
  -2  25   4     2581.11     2934.42     81.81 o 
  -1  25   4     2036.62     1892.87     61.89 o 
   0  25   4        9.32      -14.85     26.37 o 
   1  25   4       12.88       38.82     25.38 o 
   2  25   4      300.49      312.26     29.14 o 
   3  25   4     2309.56     2236.68     46.09 o 
   4  25   4      284.23      270.16     28.88 o 
   5  25   4       45.19       53.97     24.54 o 
   6  25   4      657.93      648.38     36.96 o 
   7  25   4       90.93       73.75     25.47 o 
   8  25   4      433.24      423.29     35.59 o 
   9  25   4        0.56      -12.34     28.30 o 
  10  25   4      544.61      544.71     61.99 o 
  11  25   4        0.90      -23.17     52.74 o 
 -11  26   4        0.25        6.54     35.02 o 
 -10  26   4     2072.94     2184.36     84.37 o 
  -9  26   4       51.99       72.74     35.55 o 
  -8  26   4      492.94      496.52     42.77 o 
  -7  26   4      806.35      819.68     47.66 o 
  -6  26   4     1382.83     1275.61     49.44 o 
  -5  26   4       20.70       55.27     31.04 o 
  -4  26   4       51.10       32.44     12.06 o 
  -3  26   4      644.49      501.56     50.42 o 
  -2  26   4      597.00      556.97     43.29 o 
  -1  26   4       22.46       85.53     40.33 o 
   0  26   4      923.70      998.74     53.80 o 
   1  26   4     1400.63     1384.35     58.77 o 
   2  26   4      298.24      304.40     33.23 o 
   3  26   4      184.67      190.71     25.04 o 
   4  26   4       51.11       51.30     22.88 o 
   5  26   4     2226.85     2220.04     43.78 o 
   6  26   4     1613.29     1665.19     46.73 o 
   7  26   4        7.98       20.62     27.39 o 
   8  26   4       91.39       75.63     29.67 o 
   9  26   4      156.56       85.66     38.87 o 
  10  26   4      575.91      613.74     92.12 o 
  11  26   4      183.13       77.00     54.21 o 
 -11  27   4        8.79      -27.46     43.32 o 
 -10  27   4        1.09      -30.77     46.62 o 
  -9  27   4       11.52       27.72     38.86 o 
  -8  27   4      134.85      114.66     39.07 o 
  -7  27   4      132.42      127.10     34.60 o 
  -6  27   4       13.89       17.89     38.30 o 
  -5  27   4      116.29      100.92     41.32 o 
  -4  27   4      278.24      267.62     36.63 o 
  -3  27   4        0.13       -6.16     23.93 o 
  -2  27   4      911.18      877.03     34.02 o 
  -1  27   4       98.93       90.76     42.94 o 
   0  27   4      573.29      481.90     44.40 o 
   1  27   4      756.87      925.94     49.40 o 
   2  27   4       26.27       46.39     27.97 o 
   3  27   4       68.93       47.99     22.50 o 
   4  27   4        2.41       14.71     22.27 o 
   5  27   4     2242.39     2394.40     49.68 o 
   6  27   4     1310.75     1460.22     49.58 o 
   7  27   4        1.97       -9.68     23.03 o 
   8  27   4     3345.70     3283.07     73.57 o 
   9  27   4      257.85      193.53     64.67 o 
  10  27   4       81.32       48.75     42.20 o 
 -10  28   4      574.34      542.20     62.86 o 
  -9  28   4       14.51       21.11     33.98 o 
  -8  28   4     1183.54     1385.47     62.25 o 
  -7  28   4       60.76       68.24     33.26 o 
  -6  28   4      132.42       60.63     34.92 o 
  -5  28   4      710.87      831.78     50.05 o 
  -4  28   4       52.19       60.60     37.23 o 
  -3  28   4       72.09       74.19     43.46 o 
  -2  28   4      136.00      124.99     29.74 o 
  -1  28   4       62.90       72.69     35.95 o 
   0  28   4      891.74      968.15     38.49 o 
   1  28   4       59.73      132.00     36.03 o 
   2  28   4     1332.22     1416.41     45.70 o 
   3  28   4       97.71      122.05     30.18 o 
   4  28   4       35.19       -2.55     18.56 o 
   5  28   4      366.97      391.94     32.09 o 
   6  28   4      156.29      128.71     31.58 o 
   7  28   4      511.68      512.09     39.80 o 
   8  28   4      158.02       81.44     31.46 o 
   9  28   4     1004.03      959.34     60.99 o 
  -9  29   4      620.83      620.91     59.29 o 
  -8  29   4       22.56       38.85     35.17 o 
  -7  29   4      783.81      893.64     60.27 o 
  -6  29   4        0.94       14.20     33.43 o 
  -5  29   4        3.13       15.40     29.27 o 
  -4  29   4      384.06      411.70     48.80 o 
  -3  29   4       37.49       37.42     40.19 o 
  -2  29   4      451.44      258.68    125.87 o 
  -1  29   4      793.39      762.43     52.70 o 
   0  29   4       50.97       87.41     28.13 o 
   1  29   4     2289.19     2326.35     49.66 o 
   2  29   4      114.24      100.17     31.08 o 
   3  29   4      283.54      289.36     35.13 o 
   4  29   4      273.41      199.99     29.36 o 
   5  29   4       33.24       -8.57     22.35 o 
   6  29   4      341.97      309.62     40.24 o 
   7  29   4       23.36        5.20     26.99 o 
   8  29   4       89.68       41.08     28.73 o 
  -8  30   4       23.44       59.31     40.53 o 
  -7  30   4       82.73       22.05     31.95 o 
  -6  30   4      209.14       70.77     50.42 o 
  -5  30   4     1286.58     1496.97    117.85 o 
  -4  30   4      102.99      138.47     54.36 o 
  -3  30   4      824.62      889.41     80.96 o 
  -2  30   4       52.85       42.22     36.67 o 
  -1  30   4       18.18       30.51     37.54 o 
   0  30   4      297.28      352.62     38.62 o 
   1  30   4      758.77      680.55     54.42 o 
   2  30   4        9.44        2.23     21.23 o 
   3  30   4       49.57       45.52     34.43 o 
   4  30   4      353.44      369.12     43.99 o 
   5  30   4     1233.24     1299.52     58.24 o 
   6  30   4       14.35       28.85     29.35 o 
   7  30   4      403.02      323.21     92.44 o 
  -7  31   4     2054.74     2347.36     73.70 o 
  -6  31   4       10.33       -8.11     35.09 o 
  -5  31   4      401.42      357.07    149.78 o 
  -4  31   4       97.68      151.12     56.81 o 
  -3  31   4      332.78      310.52     69.87 o 
  -2  31   4        3.52       23.29     51.01 o 
  -1  31   4      305.25      246.20     64.32 o 
   1  31   4     1347.89     1595.83     92.05 o 
   2  31   4      390.40      399.20     57.84 o 
   3  31   4     1787.63     1776.58     68.17 o 
   4  31   4      378.91      312.54     44.60 o 
   5  31   4        4.58       10.43     26.28 o 
   6  31   4       94.55       48.63     30.31 o 
  -5  32   4      492.63      229.69    110.28 o 
  -4  32   4       72.22       19.13     39.47 o 
  -3  32   4      168.46       -1.11     46.58 o 
  -1  32   4       76.78      103.14     80.96 o 
   2  32   4      270.08      247.29     53.52 o 
   3  32   4        2.75      -39.29     44.03 o 
   4  32   4       31.36       30.92     36.26 o 
   5  32   4      160.76       86.35     33.60 o 
  -3  33   4      102.31       39.99     57.11 o 
  -2  33   4        4.30       25.51     86.50 o 
  -1  33   4        1.69       22.18     55.45 o 
   0  33   4      142.67      106.49    127.53 o 
   1  33   4      246.72        0.00     42.14 o 
   2  33   4        2.07       -1.11     42.14 o 
   3  33   4      390.42      223.73    222.35 o 
 -17   0   5      973.52      848.65    100.71 o 
 -15   0   5      278.13      317.23     93.72 o 
 -13   0   5      851.69      767.44     76.08 o 
 -11   0   5      653.55      642.12     63.90 o 
  -9   0   5     3237.32     2858.64     74.80 o 
  -7   0   5      997.55     1235.98     45.95 o 
  -5   0   5      241.48      217.19     24.95 o 
  -3   0   5     3885.33     4024.59     55.66 o 
  -1   0   5     3590.64     3253.43     39.81 o 
   1   0   5    17100.13    16280.08     88.20 o 
   3   0   5    29306.92    28464.18    167.93 o 
   5   0   5     3867.97     3919.12     44.74 o 
   7   0   5        1.20        0.92     18.35 o 
   9   0   5     1707.52     1791.69     57.37 o 
  11   0   5    26707.78    26614.63    233.78 o 
  13   0   5     1318.23     1226.55     61.69 o 
  15   0   5       54.51      135.71     50.29 o 
  17   0   5        0.70       15.41     47.81 o 
 -18   1   5       36.34       31.77     56.47 o 
 -17   1   5       64.93       28.22     56.60 o 
 -16   1   5      385.04      353.82     58.04 o 
 -15   1   5     1293.91     1433.84     72.03 o 
 -14   1   5       33.10        3.40     31.55 o 
 -13   1   5     1254.65     1403.50     68.88 o 
 -12   1   5       88.64       67.22     39.65 o 
 -11   1   5      515.74      620.10     48.81 o 
 -10   1   5       10.17      -14.65     29.63 o 
  -9   1   5       88.26      101.81     31.10 o 
  -8   1   5     2413.68     2347.78     44.19 o 
  -7   1   5      374.40      468.97     26.77 o 
  -6   1   5       23.90       33.81     16.91 o 
  -5   1   5     2236.05     2038.66     52.50 o 
  -4   1   5     3600.82     3603.06     32.11 o 
  -3   1   5      205.18      257.82     11.12 o 
  -2   1   5    21967.70    22230.04    108.34 o 
  -1   1   5     3724.95     3424.90     18.02 o 
   0   1   5     7282.45     7020.74     29.64 o 
   1   1   5     2948.59     2625.90     15.04 o 
   2   1   5        9.24        8.86      6.50 o 
   3   1   5      874.70      787.57     12.75 o 
   4   1   5      164.40      120.62     12.21 o 
   5   1   5     2741.21     2635.48     29.21 o 
   6   1   5      946.48      901.56     22.47 o 
   7   1   5      672.81      608.44     23.89 o 
   8   1   5     2291.00     2309.56     41.62 o 
   9   1   5     4641.79     4369.03     53.43 o 
  10   1   5      773.37      837.91     48.41 o 
  11   1   5     1407.04     1473.07     46.80 o 
  12   1   5     3059.25     2987.84     57.17 o 
  13   1   5     2697.68     2458.52     53.85 o 
  14   1   5      202.43      206.01     40.20 o 
  15   1   5      456.58      504.26     45.10 o 
  16   1   5      255.07      237.79     43.66 o 
  17   1   5      302.89      296.22     51.81 o 
 -18   2   5        0.92        2.61     63.63 o 
 -17   2   5     1662.84     1679.65     96.50 o 
 -16   2   5     1629.01     1875.55     76.99 o 
 -15   2   5       27.11       85.73     45.73 o 
 -14   2   5      319.24      366.26     50.61 o 
 -13   2   5      418.41      414.58     52.71 o 
 -12   2   5      175.00      157.62     42.49 o 
 -11   2   5      461.95      462.38     43.37 o 
 -10   2   5     1975.92     2258.73     53.70 o 
  -9   2   5       13.42       20.30     25.31 o 
  -8   2   5      444.40      588.71     35.15 o 
  -7   2   5      412.95      608.50     32.08 o 
  -6   2   5     9867.68    10142.79     75.30 o 
  -5   2   5     5859.39     5615.21     45.92 o 
  -4   2   5    11308.91    10968.13     56.50 o 
  -3   2   5       46.79       64.54      9.37 o 
  -2   2   5       48.56       51.48      7.01 o 
  -1   2   5    10307.80     9783.63     37.55 o 
   0   2   5      579.10      701.32     10.40 o 
   1   2   5     5248.21     5329.97     23.11 o 
   2   2   5     1983.50     2208.27     17.12 o 
   3   2   5      489.87      440.85     11.82 o 
   4   2   5       58.88       35.46     10.60 o 
   5   2   5     7738.89     7654.34     46.51 o 
   6   2   5    15161.63    16079.04     93.05 o 
   7   2   5      161.18      196.57     21.67 o 
   8   2   5     4137.34     3880.17     48.07 o 
   9   2   5     2189.99     2456.94     49.22 o 
  10   2   5     1236.37     1236.79     39.11 o 
  11   2   5     8684.96     8833.13     96.71 o 
  12   2   5      263.22      248.21     37.05 o 
  13   2   5      418.04      389.74     39.62 o 
  14   2   5      505.94      383.55     45.67 o 
  15   2   5      223.92      137.19     72.79 o 
  16   2   5      606.87      510.57     67.05 o 
  17   2   5      177.15      138.06     44.22 o 
 -18   3   5      220.24      253.95     64.43 o 
 -17   3   5       64.16       41.78     49.58 o 
 -16   3   5       12.30       22.09     51.28 o 
 -15   3   5      298.46      313.15     64.75 o 
 -14   3   5        2.10       28.50     38.23 o 
 -13   3   5      186.46      164.10     45.78 o 
 -12   3   5     1047.93     1187.94     53.65 o 
 -11   3   5     3802.81     3894.31     68.93 o 
 -10   3   5      217.57      182.71     37.19 o 
  -9   3   5      491.15      527.95     38.13 o 
  -8   3   5     1299.47     1205.31     37.21 o 
  -7   3   5      643.74      600.58     30.34 o 
  -6   3   5    14793.54    14894.20     94.55 o 
  -5   3   5     2290.25     2449.62     31.82 o 
  -4   3   5     5188.18     4672.32     40.94 o 
  -3   3   5      101.34      123.26      9.55 o 
  -2   3   5     3553.64     3017.93     17.98 o 
  -1   3   5      549.50      631.64      6.78 o 
   0   3   5    20868.96    19889.97     73.24 o 
   1   3   5     3576.18     3327.61     19.11 o 
   2   3   5      204.01      152.84      8.60 o 
   3   3   5     3145.85     2972.75     21.34 o 
   4   3   5     6569.24     6286.14     35.63 o 
   5   3   5       86.86      159.03     17.55 o 
   6   3   5        7.50       12.58     13.63 o 
   7   3   5     2661.13     2644.12     36.01 o 
   8   3   5     3800.81     3557.18     47.24 o 
   9   3   5        8.19       14.79     21.26 o 
  10   3   5      196.61      202.25     29.15 o 
  11   3   5       92.84       93.18     29.66 o 
  12   3   5     1735.48     1792.54     54.69 o 
  13   3   5       61.39        9.25     28.44 o 
  14   3   5     2634.44     2483.54     77.02 o 
  15   3   5      124.45      123.54     39.14 o 
  16   3   5     1115.18     1075.89    110.60 o 
  17   3   5       12.26        6.05     35.71 o 
 -17   4   5       30.33       -2.19     49.62 o 
 -16   4   5      263.09      337.74     62.12 o 
 -15   4   5       65.45      127.37     53.52 o 
 -14   4   5      688.82      765.43     55.63 o 
 -13   4   5        5.82      -36.86     38.24 o 
 -12   4   5     1829.15     1814.60     69.55 o 
 -11   4   5        0.75       22.77     30.92 o 
 -10   4   5      958.83      979.97     44.26 o 
  -9   4   5     1260.11     1224.65     41.95 o 
  -8   4   5     8193.02     8694.18    190.24 o 
  -7   4   5      763.16      799.05     29.84 o 
  -6   4   5     2273.05     2176.07     34.15 o 
  -5   4   5     5595.25     5680.67     52.49 o 
  -4   4   5      476.68      378.71     12.74 o 
  -3   4   5      638.57      603.97     12.26 o 
  -2   4   5    13943.23    13350.64     59.14 o 
  -1   4   5     3192.50     3275.67     24.04 o 
   0   4   5    11552.10    11371.77     52.25 o 
   1   4   5       11.13       62.83      3.81 o 
   2   4   5     1990.68     1992.32     14.56 o 
   3   4   5      200.96      154.54      9.39 o 
   4   4   5     1267.35     1020.26     18.23 o 
   5   4   5        0.34        7.01     14.56 o 
   6   4   5     9189.44     9243.27     65.63 o 
   7   4   5     1273.80     1280.72     32.41 o 
   8   4   5      766.64      650.26     29.97 o 
   9   4   5      131.26      153.22     26.75 o 
  10   4   5     3720.89     3822.10     54.22 o 
  11   4   5       55.27       29.68     30.09 o 
  12   4   5     5273.33     5376.95     78.56 o 
  13   4   5      886.48      822.31     49.87 o 
  14   4   5       47.24       32.26     37.37 o 
  15   4   5       59.58       81.17     39.75 o 
  16   4   5      446.63      420.23     75.86 o 
  17   4   5        2.86       26.14     39.61 o 
 -17   5   5      300.18      211.79     71.48 o 
 -16   5   5     1104.68     1127.91     68.95 o 
 -15   5   5       38.01       99.12     45.16 o 
 -14   5   5       21.48       23.85     36.66 o 
 -13   5   5     1716.70     1668.02     65.16 o 
 -12   5   5     1637.36     1555.27     59.57 o 
 -11   5   5      265.37      241.91     39.01 o 
 -10   5   5     2442.03     2435.59     58.33 o 
  -9   5   5        0.85       -3.20     24.48 o 
  -8   5   5    10226.67    10018.30     89.16 o 
  -7   5   5     5919.40     5915.75     60.88 o 
  -6   5   5     1447.21     1356.83     29.56 o 
  -5   5   5      992.37      905.20     23.09 o 
  -4   5   5      522.48      570.52     15.11 o 
  -3   5   5     7113.73     7366.98     43.93 o 
  -2   5   5     2687.33     2662.24     18.18 o 
  -1   5   5     1113.50     1196.97     27.21 o 
   0   5   5      848.72      775.18     14.68 o 
   1   5   5     4704.64     4649.97     19.99 o 
   2   5   5    24752.10    24336.58     91.55 o 
   3   5   5     5710.67     5580.65     31.79 o 
   4   5   5     2599.30     2330.98     22.53 o 
   5   5   5      615.34      699.02     19.12 o 
   6   5   5      362.33      287.69     20.53 o 
   7   5   5     1362.13     1433.98     29.79 o 
   8   5   5     2113.94     1970.49     36.14 o 
   9   5   5      136.92      141.82     24.95 o 
  10   5   5     2496.59     2583.39     49.93 o 
  11   5   5      222.37      191.01     35.27 o 
  12   5   5      416.62      399.53     39.16 o 
  13   5   5      122.35      141.90     37.15 o 
  14   5   5      238.10      230.88     41.09 o 
  15   5   5        1.06       -1.85     35.83 o 
  16   5   5       70.81       73.28     39.65 o 
  17   5   5      331.09      230.95     82.37 o 
 -17   6   5        2.52      -11.42     43.61 o 
 -16   6   5      604.83      524.45     80.32 o 
 -15   6   5        2.16      -21.29     43.07 o 
 -14   6   5      842.98      998.37     63.25 o 
 -13   6   5      779.31      927.74     58.30 o 
 -12   6   5      302.27      315.06     45.32 o 
 -11   6   5     1392.08     1394.21     60.60 o 
 -10   6   5     3293.20     3317.62     59.62 o 
  -9   6   5     7134.66     7123.84     75.86 o 
  -8   6   5     3063.13     3202.28     52.57 o 
  -7   6   5     2274.22     2254.74     38.83 o 
  -6   6   5     3777.72     3917.34     42.80 o 
  -5   6   5     1175.76     1101.63     16.80 o 
  -4   6   5     5674.56     5736.82     39.30 o 
  -3   6   5     2903.04     2594.50     22.90 o 
  -2   6   5     1713.27     1503.35     11.58 o 
  -1   6   5       13.19       10.36      3.36 o 
   0   6   5     9102.27     8872.77     51.59 o 
   1   6   5       62.29       33.90      5.03 o 
   2   6   5       71.20      103.58      8.72 o 
   3   6   5      196.28      181.41     11.32 o 
   4   6   5     3277.16     3617.98     28.90 o 
   5   6   5     4411.83     4356.81     34.72 o 
   6   6   5      908.71      883.64     25.15 o 
   7   6   5      128.15      141.93     20.67 o 
   8   6   5     1249.40     1209.43     35.55 o 
   9   6   5       28.59       40.41     21.77 o 
  10   6   5       40.76       62.52     25.06 o 
  11   6   5       34.56       23.77     27.56 o 
  12   6   5      199.84      182.85     37.55 o 
  13   6   5       19.91       23.69     28.56 o 
  14   6   5      257.28      211.96     40.10 o 
  15   6   5      112.78       67.88     40.61 o 
  16   6   5       38.59       53.78     51.43 o 
  17   6   5      134.30       80.53     43.30 o 
 -17   7   5        0.96       46.86     50.55 o 
 -16   7   5      313.59      266.15     55.22 o 
 -15   7   5      429.92      517.25     55.71 o 
 -14   7   5      621.28      700.74     60.16 o 
 -13   7   5     1289.10     1331.69     60.28 o 
 -12   7   5      136.18      118.25     41.08 o 
 -11   7   5      813.16      814.21     45.87 o 
 -10   7   5       45.58       69.73     32.28 o 
  -9   7   5        9.71       38.50     26.25 o 
  -8   7   5     1755.16     1752.73     40.98 o 
  -7   7   5      547.28      499.24     29.49 o 
  -6   7   5      512.67      441.87     20.23 o 
  -5   7   5      649.60      469.30     20.43 o 
  -4   7   5     1288.00     1444.79     16.15 o 
  -3   7   5    25383.12    26080.52    124.18 o 
  -2   7   5     1525.61     1589.47     14.11 o 
  -1   7   5    22928.88    22041.17    152.07 o 
   0   7   5     9951.92    10947.55     65.30 o 
   1   7   5     2835.60     2993.56     20.63 o 
   2   7   5      598.72      545.92     11.07 o 
   3   7   5    11668.43    11223.42     54.66 o 
   4   7   5      273.07      283.20     14.56 o 
   5   7   5      691.86      980.91     21.39 o 
   6   7   5     2386.88     2357.53     32.90 o 
   7   7   5      579.55      578.53     24.21 o 
   8   7   5     1480.09     1376.55     33.35 o 
   9   7   5     1129.66     1226.04     51.42 o 
  10   7   5     1852.65     2016.36     52.36 o 
  11   7   5     1288.78     1336.01     42.20 o 
  12   7   5      393.80      391.71     36.26 o 
  13   7   5       74.68       81.80     34.41 o 
  14   7   5      373.73      376.69     44.84 o 
  15   7   5      149.63      193.97     41.54 o 
  16   7   5      208.82      156.28     43.69 o 
  17   7   5       32.81        7.34     38.04 o 
 -17   8   5      816.95      799.87     83.68 o 
 -16   8   5      104.64       50.55     51.11 o 
 -15   8   5        1.22       12.44     37.91 o 
 -14   8   5      288.31      283.52     48.33 o 
 -13   8   5     2135.01     2272.26     70.59 o 
 -12   8   5      872.89      905.27     51.97 o 
 -11   8   5       54.30       20.01     35.34 o 
 -10   8   5      483.83      511.96     48.42 o 
  -9   8   5      465.27      467.40     38.37 o 
  -8   8   5      320.89      335.45     36.15 o 
  -7   8   5     7062.29     6860.28     70.68 o 
  -6   8   5     8047.82     8522.75     51.93 o 
  -5   8   5     4743.01     4543.91     41.94 o 
  -4   8   5      501.55      587.84     26.72 o 
  -3   8   5     3060.57     3098.09     28.93 o 
  -2   8   5       45.65       50.08      6.88 o 
  -1   8   5    13791.02    14272.84     61.23 o 
   0   8   5    29609.08    31586.16    222.85 o 
   1   8   5     1214.21     1054.05     10.85 o 
   2   8   5       66.17       40.22      8.30 o 
   3   8   5    14946.01    14536.52     67.98 o 
   4   8   5     5056.83     5016.97     34.95 o 
   5   8   5    10521.80    10341.68     68.69 o 
   6   8   5       14.25       43.23     15.28 o 
   7   8   5        2.06        6.71     16.91 o 
   8   8   5      678.19      684.94     35.33 o 
   9   8   5      652.69      719.18     36.22 o 
  10   8   5     1281.62     1316.76     41.51 o 
  11   8   5     2853.72     2825.80     64.37 o 
  12   8   5      106.24       89.90     30.38 o 
  13   8   5      855.98      911.29     52.98 o 
  14   8   5      165.86      149.12     39.89 o 
  15   8   5      365.65      385.09     50.18 o 
  16   8   5       87.90       27.58     37.88 o 
 -17   9   5      218.69      219.01     72.32 o 
 -16   9   5      187.68      164.15     34.84 o 
 -15   9   5      222.77      323.21     63.84 o 
 -14   9   5      640.37      508.49     82.80 o 
 -13   9   5      439.23      515.15     49.24 o 
 -12   9   5      114.32      150.94     38.14 o 
 -11   9   5     1386.38     1431.29     58.81 o 
 -10   9   5       80.57      104.70     32.05 o 
  -9   9   5      374.80      398.09     36.82 o 
  -8   9   5      598.56      659.49     44.66 o 
  -7   9   5       77.50       48.26     16.36 o 
  -6   9   5     1053.07     1187.14     35.65 o 
  -5   9   5      182.71      174.29     19.00 o 
  -4   9   5       27.61       51.34     14.22 o 
  -3   9   5     5624.86     5818.95     32.87 o 
  -2   9   5        0.02        8.71      5.11 o 
  -1   9   5    15395.23    15832.52     81.58 o 
   0   9   5    11133.88    11598.43     49.90 o 
   1   9   5     9884.34     9844.82     47.56 o 
   2   9   5      475.77      522.36     17.41 o 
   3   9   5      166.30      219.52     11.93 o 
   4   9   5      995.52     1125.10     19.91 o 
   5   9   5     6818.81     6832.69     46.49 o 
   6   9   5      856.44      890.11     22.44 o 
   7   9   5    11911.38    12274.84     94.11 o 
   8   9   5      152.40      186.96     23.21 o 
   9   9   5      496.64      563.30     33.04 o 
  10   9   5      371.27      445.55     32.21 o 
  11   9   5      194.98      172.92     30.32 o 
  12   9   5     1237.66     1355.63     47.86 o 
  13   9   5      115.37       89.74     32.37 o 
  14   9   5       17.25       -1.63     29.53 o 
  15   9   5        5.31       52.82     38.17 o 
  16   9   5       35.04       56.29     38.49 o 
 -17  10   5      850.43      801.82     72.94 o 
 -16  10   5       31.49       61.61     51.10 o 
 -15  10   5      254.35      207.06     31.63 o 
 -14  10   5      343.41      314.90     29.90 o 
 -13  10   5        1.72        8.74     16.47 o 
 -12  10   5      599.16      549.60     49.11 o 
 -11  10   5      475.94      438.63     40.59 o 
 -10  10   5     2313.71     2468.83     99.08 o 
  -9  10   5     2719.63     3012.71     53.62 o 
  -8  10   5      153.97      207.00     13.64 o 
  -7  10   5       75.11       60.04     33.53 o 
  -6  10   5     1036.94      985.87     30.93 o 
  -5  10   5       16.29       -2.75     12.48 o 
  -4  10   5     1910.08     1769.42     29.80 o 
  -3  10   5    11430.33    11848.16     56.92 o 
  -2  10   5     2271.66     2156.95     21.45 o 
  -1  10   5    12848.33    13243.15     70.64 o 
   0  10   5      228.95      324.86      8.88 o 
   1  10   5     7475.54     7516.83     41.34 o 
   2  10   5       39.60       79.17     11.00 o 
   3  10   5     4808.72     5063.17     44.84 o 
   4  10   5       13.19        0.51      9.68 o 
   5  10   5     2159.26     1972.17     31.59 o 
   6  10   5     2174.01     2343.66     30.98 o 
   7  10   5      433.10      551.46     25.51 o 
   8  10   5     1191.55     1181.63     40.70 o 
   9  10   5       73.92      119.35     24.72 o 
  10  10   5       63.93       48.29     24.47 o 
  11  10   5       70.50       41.91     31.15 o 
  12  10   5      711.04      747.79     40.71 o 
  13  10   5      266.16      275.98     39.12 o 
  14  10   5        0.57       -5.78     30.36 o 
  15  10   5      770.08      852.29     51.98 o 
  16  10   5      118.82       78.97     46.16 o 
 -17  11   5      538.05      564.24    147.49 o 
 -16  11   5        8.17        1.14     39.11 o 
 -15  11   5      389.04      340.44     86.60 o 
 -14  11   5      152.99       96.17     23.41 o 
 -13  11   5        3.31       29.49     19.01 o 
 -12  11   5      687.27      642.22     61.09 o 
 -11  11   5      270.00      285.02     16.93 o 
 -10  11   5       23.41       10.19     12.50 o 
  -9  11   5      193.79      207.54     16.06 o 
  -8  11   5     2195.55     2349.34     59.48 o 
  -7  11   5      722.12      909.40     37.51 o 
  -6  11   5      185.78      121.10     21.87 o 
  -5  11   5       33.13       27.42     16.97 o 
  -4  11   5       48.99       40.18     20.97 o 
  -3  11   5     8378.73     8484.88     47.17 o 
  -2  11   5      116.85       92.48     10.56 o 
  -1  11   5     9557.61    10463.04     70.59 o 
   0  11   5       42.24       72.85      9.09 o 
   1  11   5      446.10      409.37     10.58 o 
   2  11   5     9876.38     9968.03     49.94 o 
   3  11   5      229.53      283.69     16.96 o 
   4  11   5     3934.83     3668.93     31.67 o 
   5  11   5     3758.01     4034.71     34.35 o 
   6  11   5      164.48      152.46     19.45 o 
   7  11   5     1385.12     1510.31     35.99 o 
   8  11   5      121.17      118.35     22.72 o 
   9  11   5       35.09       42.47     27.63 o 
  10  11   5       83.79       80.14     25.89 o 
  11  11   5     1555.46     1674.44     47.15 o 
  12  11   5      491.99      529.38     38.26 o 
  13  11   5      127.90      150.60     36.13 o 
  14  11   5      549.27      451.47     48.65 o 
  15  11   5     1708.10     1763.46    222.00 o 
  16  11   5       47.14       24.66     40.12 o 
 -16  12   5      735.17      512.58    158.08 o 
 -15  12   5       10.01       15.43     36.41 o 
 -14  12   5     1533.85     1610.08     86.88 o 
 -13  12   5      993.52     1022.08     41.49 o 
 -12  12   5     1049.59      997.78     46.56 o 
 -11  12   5      689.95      757.98     48.46 o 
 -10  12   5     1350.98     1281.37     40.33 o 
  -9  12   5     1499.45     1543.92     55.05 o 
  -8  12   5      739.55      886.93     47.39 o 
  -7  12   5     1955.72     1922.15     47.02 o 
  -6  12   5     1106.94     1023.54     31.58 o 
  -5  12   5     1423.86     1464.94     35.28 o 
  -4  12   5     1235.56     1170.09     25.64 o 
  -3  12   5     6835.13     7575.89     41.85 o 
  -2  12   5    15565.36    16266.50     80.32 o 
  -1  12   5     7972.70     8589.62     64.86 o 
   0  12   5     3845.29     3855.83     25.91 o 
   1  12   5      378.00      355.11     11.03 o 
   2  12   5       34.46       66.96     11.30 o 
   3  12   5      896.59      961.95     22.40 o 
   4  12   5      358.23      364.66     18.35 o 
   5  12   5      812.40      881.89     22.88 o 
   6  12   5     6568.55     6563.01     54.03 o 
   7  12   5       58.91       48.23     19.31 o 
   8  12   5     5597.29     5738.58     75.26 o 
   9  12   5        9.11        6.62     19.21 o 
  10  12   5     1010.43     1097.34     40.62 o 
  11  12   5       16.68        8.81     23.65 o 
  12  12   5      264.77      264.12     41.05 o 
  13  12   5        4.07       29.37     29.48 o 
  14  12   5      648.00      693.94     46.77 o 
  15  12   5      346.24      335.19     52.98 o 
  16  12   5       12.57       46.92     38.55 o 
 -16  13   5      200.52      203.61     64.61 o 
 -15  13   5      503.45      484.53    117.68 o 
 -14  13   5        0.37       35.69     45.90 o 
 -13  13   5      727.04      732.71     52.59 o 
 -12  13   5     2151.53     2240.09     66.69 o 
 -11  13   5       70.10       88.68     42.08 o 
 -10  13   5     1766.15     2069.21     57.71 o 
  -9  13   5     1386.15     1573.48     50.45 o 
  -8  13   5       60.63      114.05     32.65 o 
  -7  13   5       21.66       -3.65     21.62 o 
  -6  13   5      101.31       79.12     21.51 o 
  -5  13   5     3565.39     3451.17     47.86 o 
  -4  13   5     1933.05     1678.35     39.67 o 
  -3  13   5      685.52      726.39     10.12 o 
  -2  13   5     2620.81     2811.63     22.91 o 
  -1  13   5     2390.70     2317.72     28.51 o 
   0  13   5     1717.25     1550.39     27.06 o 
   1  13   5      396.59      498.69     15.56 o 
   2  13   5     4938.32     4704.02     35.71 o 
   3  13   5      262.34      305.32     17.54 o 
   4  13   5     4575.66     4452.85     43.72 o 
   5  13   5     1217.51     1147.02     29.93 o 
   6  13   5     1786.80     1906.47     30.90 o 
   7  13   5      690.65      664.96     24.65 o 
   8  13   5      311.24      303.02     28.65 o 
   9  13   5      278.97      310.76     28.01 o 
  10  13   5     2454.91     2562.83     55.69 o 
  11  13   5     1220.75     1224.59     45.86 o 
  12  13   5      102.85       91.96     33.33 o 
  13  13   5      154.15      125.09     34.38 o 
  14  13   5      277.75      230.69     41.36 o 
  15  13   5      414.32      416.58     53.11 o 
  16  13   5      631.31      645.74     60.19 o 
 -16  14   5      100.77      151.90     55.99 o 
 -15  14   5      337.72      400.83     57.48 o 
 -14  14   5     4179.12     4421.16    111.78 o 
 -13  14   5      146.34      136.47     42.75 o 
 -12  14   5     2753.04     2863.71    104.48 o 
 -11  14   5      212.93      214.80     41.87 o 
 -10  14   5        2.04       40.83     35.75 o 
  -9  14   5      579.10      714.07     50.55 o 
  -8  14   5       82.03      157.39     35.79 o 
  -7  14   5      291.92      322.82     32.60 o 
  -6  14   5       65.49       64.01     26.13 o 
  -5  14   5       53.27       50.87     22.69 o 
  -4  14   5      681.42      710.30     21.62 o 
  -3  14   5       34.31       24.09      5.92 o 
  -2  14   5       55.78       49.78      8.40 o 
  -1  14   5     1708.10     1626.31     32.37 o 
   0  14   5     5740.48     5651.28     45.56 o 
   1  14   5     3070.52     3384.10     27.32 o 
   2  14   5     3611.07     3689.33     32.85 o 
   3  14   5       70.15      106.07     12.68 o 
   4  14   5     2295.71     2320.44     33.17 o 
   5  14   5      109.66       86.06     19.05 o 
   6  14   5      993.63      954.15     25.83 o 
   7  14   5      127.57      167.51     22.02 o 
   8  14   5      278.49      336.31     27.31 o 
   9  14   5      466.62      500.76     40.15 o 
  10  14   5      576.69      638.07     34.89 o 
  11  14   5      704.34      824.09     42.62 o 
  12  14   5      187.53      179.84     37.15 o 
  13  14   5      598.57      627.24     51.02 o 
  14  14   5      125.10       76.01     39.21 o 
  15  14   5       63.79       31.73     37.86 o 
 -16  15   5      584.58      537.84     69.53 o 
 -15  15   5       83.66       54.49     49.99 o 
 -14  15   5      637.61      681.54     66.99 o 
 -13  15   5     1908.58     1922.15     89.92 o 
 -12  15   5      129.39      112.01     52.03 o 
 -11  15   5     2648.75     2788.17     90.97 o 
 -10  15   5     3924.03     4032.05     74.61 o 
  -9  15   5      100.91      116.03     38.54 o 
  -8  15   5      266.18      305.70     35.67 o 
  -7  15   5     5097.50     4902.99     65.40 o 
  -6  15   5     1049.54     1055.04     48.79 o 
  -5  15   5        4.66        6.03     17.73 o 
  -4  15   5      161.97      231.26     23.84 o 
  -3  15   5    10831.06    10886.26     60.53 o 
  -2  15   5      881.28      872.25     22.20 o 
  -1  15   5     2657.28     2609.21     33.68 o 
   0  15   5      734.70      594.73     21.36 o 
   1  15   5     1582.15     1600.41     20.68 o 
   2  15   5      795.97      758.76     22.31 o 
   3  15   5       76.12       77.10     16.23 o 
   4  15   5      514.58      612.28     25.11 o 
   5  15   5     5932.86     6068.25     52.28 o 
   6  15   5     4028.34     4207.48     48.43 o 
   7  15   5    12935.19    13214.76     84.11 o 
   8  15   5     2055.74     2171.70     58.19 o 
   9  15   5      422.65      467.24     31.43 o 
  10  15   5     1493.10     1524.47    111.30 o 
  11  15   5     1229.29     1333.30     53.17 o 
  12  15   5     2365.06     2305.47     58.44 o 
  13  15   5       92.53       61.61     32.97 o 
  14  15   5       59.47       90.19     37.34 o 
  15  15   5       36.97       15.03     33.82 o 
 -15  16   5      342.89      426.43     66.74 o 
 -14  16   5      320.94      483.71     62.44 o 
 -13  16   5        0.58       16.84     38.96 o 
 -12  16   5      356.32      372.94     50.96 o 
 -11  16   5      404.96      446.27     49.57 o 
 -10  16   5       45.07       42.63     40.56 o 
  -9  16   5       82.24      188.99     35.57 o 
  -8  16   5      185.08      160.16     34.68 o 
  -7  16   5        8.41       41.46     25.93 o 
  -6  16   5       14.29        5.23     18.83 o 
  -5  16   5        7.02       10.20     15.68 o 
  -4  16   5     1728.66     1676.14     32.97 o 
  -3  16   5     2216.61     2247.72     22.18 o 
  -2  16   5       81.08      107.81     16.20 o 
  -1  16   5       26.65       48.25     15.15 o 
   0  16   5      125.49      110.49     16.32 o 
   1  16   5     1750.54     1737.72     51.04 o 
   2  16   5       52.55       29.54     13.27 o 
   3  16   5     6958.09     6894.94     50.77 o 
   4  16   5      400.50      431.06     33.99 o 
   5  16   5      357.08      345.25     22.43 o 
   6  16   5      307.59      409.16     27.21 o 
   7  16   5       80.99       78.76     26.25 o 
   8  16   5     1322.49     1355.95     36.10 o 
   9  16   5      509.17      517.27     33.61 o 
  10  16   5     1824.24     1890.91     51.64 o 
  11  16   5     1989.45     2036.64     50.22 o 
  12  16   5     1040.93     1047.39     51.21 o 
  13  16   5     2016.76     2057.19     65.01 o 
  14  16   5       14.47        4.12     34.61 o 
  15  16   5      272.80      282.49     49.99 o 
 -15  17   5     1357.12     1511.66    144.05 o 
 -14  17   5      169.44      177.48     62.22 o 
 -13  17   5      389.60      476.81     58.08 o 
 -12  17   5        3.51       -4.19     45.14 o 
 -11  17   5        9.94       21.69     33.70 o 
 -10  17   5      197.86      233.34     44.81 o 
  -9  17   5      341.33      449.74     49.00 o 
  -8  17   5       10.13       32.51     27.23 o 
  -7  17   5       41.19       43.31     27.48 o 
  -6  17   5     5042.76     5035.13     70.95 o 
  -5  17   5       65.17       49.04     18.36 o 
  -4  17   5      213.85      258.87     21.68 o 
  -3  17   5     7575.82     7655.90     65.31 o 
  -2  17   5      655.08      639.01     21.49 o 
  -1  17   5      974.90     1102.64     33.01 o 
   0  17   5      764.67      686.89     22.88 o 
   1  17   5     1074.93     1079.89     26.43 o 
   2  17   5      858.43      995.28     30.56 o 
   3  17   5     2060.85     2157.10     30.95 o 
   4  17   5     2218.54     2314.85     44.95 o 
   5  17   5     2143.01     2160.38     40.15 o 
   6  17   5      346.74      452.73     26.17 o 
   7  17   5      157.50      167.52     26.54 o 
   8  17   5      205.77      182.97     32.94 o 
   9  17   5     1400.79     1459.24     46.93 o 
  10  17   5       20.38       26.69     25.89 o 
  11  17   5     1665.52     1621.76     53.03 o 
  12  17   5      357.49      338.65     41.63 o 
  13  17   5       18.24        6.72     31.71 o 
  14  17   5      149.03      120.63     40.98 o 
 -15  18   5      110.59      169.57     71.30 o 
 -14  18   5       51.21      108.04     58.36 o 
 -13  18   5       20.31       38.34     42.13 o 
 -12  18   5       19.79       24.10     43.09 o 
 -11  18   5      852.02      920.12     55.67 o 
 -10  18   5     1105.50     1078.82     63.73 o 
  -9  18   5     1402.61     1555.38     53.95 o 
  -8  18   5      370.12      460.14     45.23 o 
  -7  18   5     1074.64     1083.43     42.62 o 
  -6  18   5     4625.11     4644.40     58.78 o 
  -5  18   5      902.45      901.54     37.36 o 
  -4  18   5     2219.45     2286.00     37.47 o 
  -3  18   5        2.89       17.90      9.43 o 
  -2  18   5      181.51      198.63     19.57 o 
  -1  18   5       30.48       30.48     16.62 o 
   0  18   5      281.21      360.40     21.98 o 
   1  18   5     4045.02     3818.88     44.85 o 
   2  18   5      191.22      227.48     16.90 o 
   3  18   5      763.36      681.00     23.05 o 
   4  18   5      244.21      180.07     20.85 o 
   5  18   5      487.87      607.88     33.41 o 
   6  18   5      432.51      481.46     31.35 o 
   7  18   5      235.81      306.62     27.77 o 
   8  18   5     1371.75     1417.58     46.10 o 
   9  18   5     2335.68     2430.31     54.60 o 
  10  18   5      347.28      286.66     54.18 o 
  11  18   5     4681.99     4839.87     76.79 o 
  12  18   5       78.80      101.81     35.46 o 
  13  18   5      434.30      389.44     58.87 o 
  14  18   5      488.31      341.88     65.29 o 
 -14  19   5      120.65      167.85     59.93 o 
 -13  19   5       43.47       60.02     46.58 o 
 -12  19   5      215.30      287.22     61.20 o 
 -11  19   5      467.57      500.68     54.13 o 
 -10  19   5      947.65     1055.70     54.83 o 
  -9  19   5      151.95      170.67     52.24 o 
  -8  19   5     1266.28     1400.97     49.59 o 
  -7  19   5      218.43      241.54     32.27 o 
  -6  19   5     1300.50     1277.95     35.92 o 
  -5  19   5      832.98      815.32     29.52 o 
  -4  19   5      842.92      764.00     26.69 o 
  -3  19   5      219.28      202.40     10.71 o 
  -2  19   5     1098.95     1079.04     64.32 o 
  -1  19   5      353.46      418.09     30.77 o 
   0  19   5      405.44      372.47     53.79 o 
   1  19   5     1593.36     1649.14     41.48 o 
   2  19   5     1689.56     1777.17     33.11 o 
   3  19   5     1941.48     1631.23     28.53 o 
   4  19   5     4293.51     4190.56     47.36 o 
   5  19   5     2548.53     2710.84     39.48 o 
   6  19   5      732.33      811.41     36.86 o 
   7  19   5     5536.03     5689.42     83.70 o 
   8  19   5     4526.24     4489.48     59.79 o 
   9  19   5     1485.93     1548.44     51.61 o 
  10  19   5      909.82      923.87     46.61 o 
  11  19   5       61.38       87.89     35.89 o 
  12  19   5      878.32      869.82     66.13 o 
  13  19   5      316.61      281.91     54.32 o 
  14  19   5        2.68      -22.04     34.13 o 
 -14  20   5      374.59      440.07     84.88 o 
 -13  20   5       28.80       38.24     48.25 o 
 -12  20   5      548.65      588.49     61.52 o 
 -11  20   5      118.81      116.85     47.42 o 
 -10  20   5     1788.42     1789.84     96.96 o 
  -9  20   5      580.35      694.58     47.48 o 
  -8  20   5      777.20      868.23     62.24 o 
  -7  20   5     2461.05     2551.03     54.08 o 
  -6  20   5     1612.14     1836.60     49.32 o 
  -5  20   5      550.79      588.05     33.29 o 
  -4  20   5      502.49      488.45     25.47 o 
  -3  20   5       25.94       26.33      8.62 o 
  -2  20   5     4220.61     4224.85     65.02 o 
  -1  20   5     3392.31     3348.07     63.53 o 
   0  20   5     8009.15     8061.84     81.23 o 
   1  20   5       32.83        9.13     15.86 o 
   2  20   5        5.54       -6.03     11.65 o 
   3  20   5     2611.68     2734.84     37.01 o 
   4  20   5     1133.85     1284.04     31.17 o 
   5  20   5      891.06     1017.59     34.88 o 
   6  20   5      154.40      163.54     33.57 o 
   7  20   5     2564.12     2531.09     55.24 o 
   8  20   5      768.39      865.25     50.26 o 
   9  20   5      767.93      894.21     46.10 o 
  10  20   5       19.84       31.95     34.24 o 
  11  20   5       44.19       69.24     43.71 o 
  12  20   5       34.38       13.73     34.15 o 
  13  20   5       35.04       30.83     38.66 o 
 -14  21   5        3.10      -31.51     48.66 o 
 -13  21   5      178.13      175.05     59.80 o 
 -12  21   5       96.91       66.42     53.44 o 
 -11  21   5      239.92      209.60     47.16 o 
 -10  21   5       98.62       94.27     42.90 o 
  -9  21   5       87.36       82.94     35.91 o 
  -8  21   5      967.52      910.58     41.21 o 
  -7  21   5      143.86      131.73     30.53 o 
  -6  21   5     1226.37     1204.77     37.49 o 
  -5  21   5      479.75      429.50     29.61 o 
  -4  21   5       34.09       71.26     20.59 o 
  -3  21   5      602.86      538.28     27.41 o 
  -2  21   5      740.38      780.61     33.45 o 
  -1  21   5     3176.59     3467.23     55.02 o 
   0  21   5     1711.24     1754.15     42.14 o 
   1  21   5      127.51      104.56     23.15 o 
   2  21   5     2680.00     2661.96     41.18 o 
   3  21   5     4237.75     4625.31     53.37 o 
   4  21   5      958.50     1005.68     28.41 o 
   5  21   5     1179.42     1175.74     31.77 o 
   6  21   5       31.94       31.35     21.28 o 
   7  21   5      103.65      112.82     29.72 o 
   8  21   5      422.27      370.92     36.89 o 
   9  21   5      833.45      912.44     58.29 o 
  10  21   5       14.81       -8.56     37.76 o 
  11  21   5      219.22      188.54     44.46 o 
  12  21   5     2207.29     2324.99     87.72 o 
  13  21   5      200.88      127.99     51.81 o 
 -13  22   5        8.85       20.15     49.53 o 
 -12  22   5      231.83      222.13     53.43 o 
 -11  22   5       18.43        6.85     33.67 o 
 -10  22   5       39.52       41.97     43.99 o 
  -9  22   5      346.51      352.30     44.31 o 
  -8  22   5      354.41      385.45     36.33 o 
  -7  22   5      767.05      672.52     51.97 o 
  -6  22   5        3.84       18.61     28.51 o 
  -5  22   5      805.51      881.20     38.79 o 
  -4  22   5      905.15      855.06     66.27 o 
  -3  22   5     2725.67     2437.40     71.12 o 
  -2  22   5     5231.37     5239.07     66.67 o 
  -1  22   5      943.86     1006.30     35.70 o 
   0  22   5     1532.95     1682.38     38.98 o 
   1  22   5      344.19      417.55     25.42 o 
   2  22   5      518.14      539.90     31.40 o 
   3  22   5     3603.04     3685.49     43.41 o 
   4  22   5        7.98       19.09     17.55 o 
   5  22   5      691.51      674.63     32.75 o 
   6  22   5      277.70      307.47     33.37 o 
   7  22   5      216.22      157.64     26.80 o 
   8  22   5      445.99      464.37     40.18 o 
   9  22   5       15.74       48.73     55.54 o 
  10  22   5        5.96       18.04     41.63 o 
  11  22   5      236.03      226.67     56.42 o 
  12  22   5       29.21       66.65     73.19 o 
  13  22   5        4.09      -48.02     70.81 o 
 -13  23   5      509.59      385.64     68.10 o 
 -12  23   5        2.75      -14.61     51.14 o 
 -11  23   5      259.66      255.19     50.35 o 
 -10  23   5      458.12      549.44     73.57 o 
  -9  23   5       33.46       49.02     32.21 o 
  -8  23   5      853.01      875.94     48.55 o 
  -7  23   5       33.61       45.70     26.88 o 
  -6  23   5     1545.88     1609.79     50.05 o 
  -5  23   5       34.87       17.88     23.45 o 
  -4  23   5       15.83       37.55     24.90 o 
  -3  23   5     7295.08     6783.08    248.41 o 
  -2  23   5      103.07       85.31     30.35 o 
  -1  23   5     2843.57     2799.70     50.97 o 
   0  23   5     3169.24     2903.81     45.92 o 
   1  23   5       52.80       56.63     19.35 o 
   2  23   5      644.99      596.32     27.22 o 
   3  23   5      546.65      470.39     27.97 o 
   4  23   5       71.60      125.91     22.16 o 
   5  23   5       60.09       68.08     27.68 o 
   6  23   5      998.53     1138.56     38.20 o 
   7  23   5        7.29       -7.42     19.42 o 
   8  23   5       10.37       13.37     27.77 o 
   9  23   5      750.19      946.51    100.25 o 
  10  23   5      166.71      102.86     60.32 o 
  11  23   5       50.68       41.49     48.22 o 
  12  23   5      128.50      122.92     63.04 o 
 -12  24   5      431.02      349.35     64.22 o 
 -11  24   5      705.97      594.53     74.21 o 
 -10  24   5       23.15       24.86     32.70 o 
  -9  24   5      290.23      257.00     39.81 o 
  -8  24   5      378.01      345.96     43.06 o 
  -7  24   5      897.59      871.14     41.01 o 
  -6  24   5      150.62      140.41     34.07 o 
  -5  24   5     3538.15     3562.89     70.61 o 
  -4  24   5      455.00      357.69     42.57 o 
  -3  24   5       31.99       33.71     17.01 o 
  -2  24   5     1903.25     1918.46     78.18 o 
  -1  24   5      147.53      115.90     30.54 o 
   0  24   5     1713.32     1883.19     45.79 o 
   1  24   5     1905.61     1942.14     38.03 o 
   2  24   5       88.47      123.17     24.88 o 
   3  24   5      592.24      659.71     39.38 o 
   4  24   5     2002.96     2173.51     42.30 o 
   5  24   5      526.05      556.99     32.50 o 
   6  24   5       11.09      -10.52     28.84 o 
   7  24   5      301.98      325.81     32.16 o 
   8  24   5       67.92       27.80     27.52 o 
   9  24   5       13.28       19.68     39.04 o 
  10  24   5      559.55      526.78     65.74 o 
  11  24   5      183.43      217.19     79.87 o 
 -12  25   5        1.16       -1.90     52.32 o 
 -11  25   5       15.73        1.28     31.44 o 
 -10  25   5       93.45      136.41     39.39 o 
  -9  25   5      749.00      786.77     59.04 o 
  -8  25   5       87.00      113.80     38.88 o 
  -7  25   5       24.71       30.49     29.94 o 
  -6  25   5     1452.48     1652.13     53.46 o 
  -5  25   5     1211.66     1146.00     43.86 o 
  -4  25   5        0.37        3.97     22.84 o 
  -3  25   5     3221.26     2859.05    157.60 o 
  -2  25   5     1307.92     1300.98     50.48 o 
  -1  25   5     1747.84     1862.48     55.99 o 
   0  25   5     3417.30     3271.30     52.76 o 
   1  25   5      152.60      162.56     30.46 o 
   2  25   5      722.49      664.29     36.02 o 
   3  25   5      209.78      228.88     24.49 o 
   4  25   5     1942.81     1891.81     38.87 o 
   5  25   5      675.60      700.42     33.61 o 
   6  25   5      628.29      606.01     36.38 o 
   7  25   5      267.16      300.98     36.01 o 
   8  25   5      250.54      250.62     38.11 o 
   9  25   5      944.66     1053.00     52.88 o 
  10  25   5       95.48      140.31     57.52 o 
  11  25   5      207.18      246.74     69.85 o 
 -11  26   5       79.70       54.64     39.39 o 
 -10  26   5       42.03       43.44     38.56 o 
  -9  26   5     2318.86     2361.97     77.04 o 
  -8  26   5      144.61      111.88     35.17 o 
  -7  26   5      758.70      689.20     50.58 o 
  -6  26   5        0.55       15.65     29.10 o 
  -5  26   5      691.56      710.18     37.70 o 
  -4  26   5      593.57      461.79     79.88 o 
  -3  26   5      319.19      244.05     41.60 o 
  -2  26   5        4.87       -4.93     21.08 o 
  -1  26   5       41.14       39.11     27.37 o 
   0  26   5      238.48      241.44     29.55 o 
   1  26   5     3205.11     3242.81     59.42 o 
   2  26   5        3.13      -14.88     29.65 o 
   3  26   5      284.85      308.65     29.72 o 
   4  26   5       51.87       41.84     21.64 o 
   5  26   5      106.12       72.38     24.16 o 
   6  26   5      126.46      173.70     35.37 o 
   7  26   5        5.32        6.48     24.18 o 
   8  26   5        1.29      -14.56     25.31 o 
   9  26   5       50.68       17.87     31.10 o 
  10  26   5       14.11       38.72     39.22 o 
 -10  27   5        6.29        8.71     31.84 o 
  -9  27   5       50.68       48.53     39.26 o 
  -8  27   5       59.54       62.05     33.37 o 
  -7  27   5        2.15       -4.85     26.32 o 
  -6  27   5       49.32       10.95     25.46 o 
  -5  27   5     1150.20     1201.37     43.94 o 
  -4  27   5      338.72      428.72     72.04 o 
  -3  27   5      518.14      556.87     63.56 o 
  -2  27   5       38.92       54.64     21.40 o 
  -1  27   5      183.87      243.99     35.08 o 
   0  27   5      630.06      707.59     34.14 o 
   1  27   5     1525.54     1490.13     48.39 o 
   2  27   5        3.98        0.68     23.40 o 
   3  27   5        3.57       13.08     20.05 o 
   4  27   5       44.55       27.11     22.24 o 
   5  27   5     1035.52     1072.54     37.65 o 
   6  27   5        5.55        6.03     27.36 o 
   7  27   5     1645.59     1623.23     52.29 o 
   8  27   5      379.18      320.05     40.75 o 
   9  27   5     1094.71     1026.28     53.69 o 
  10  27   5      237.65      148.08     49.46 o 
  -9  28   5      417.08      166.41     78.10 o 
  -8  28   5      134.65       77.37     35.71 o 
  -7  28   5      516.54      535.12    131.42 o 
  -6  28   5       80.25       20.38     28.08 o 
  -5  28   5      506.93      565.49     62.92 o 
  -4  28   5      903.35     1193.28     72.41 o 
  -3  28   5      141.96      205.71     48.22 o 
  -1  28   5      584.89      650.98    125.32 o 
   0  28   5       16.27       31.33     26.38 o 
   1  28   5      302.45      314.27     37.01 o 
   2  28   5        3.30      -15.90     23.12 o 
   3  28   5     1008.63     1074.47     42.65 o 
   4  28   5       11.56        5.58     20.56 o 
   5  28   5       63.47       73.83     26.09 o 
   6  28   5     2155.43     2166.33     58.38 o 
   7  28   5      100.04       74.46     34.94 o 
   8  28   5     2341.25     2480.15     62.19 o 
   9  28   5      401.39      307.95     95.98 o 
  -9  29   5        4.24      -42.10     56.03 o 
  -8  29   5       77.84       68.07     39.12 o 
  -7  29   5       42.37       12.14     28.97 o 
  -6  29   5      353.84      397.30     52.79 o 
  -5  29   5      445.67      438.38     55.03 o 
  -4  29   5       87.87      130.76     66.64 o 
  -3  29   5        1.81       -7.16     38.04 o 
  -2  29   5      231.97      196.92     56.36 o 
  -1  29   5      322.33      350.44    116.44 o 
   0  29   5      200.96      168.57     67.65 o 
   1  29   5      366.13      345.89     40.34 o 
   2  29   5     1171.83     1223.51     57.25 o 
   3  29   5      703.65      760.29     46.62 o 
   4  29   5       86.46      125.89     35.70 o 
   5  29   5       37.02       43.33     30.37 o 
   6  29   5        4.39      -15.44     28.60 o 
   7  29   5       84.59       75.58     33.35 o 
   8  29   5      281.76      230.56     55.57 o 
  -7  30   5        4.05        2.45     27.58 o 
  -6  30   5       23.69       17.78     31.09 o 
  -5  30   5       35.25       40.79     40.79 o 
  -4  30   5      550.16      530.84     83.11 o 
  -3  30   5      205.29      103.14     92.05 o 
  -2  30   5      675.81      688.40     57.84 o 
  -1  30   5       10.85       21.63     31.37 o 
   0  30   5     1268.43     1222.18     54.50 o 
   1  30   5       78.76      105.92     32.64 o 
   2  30   5       57.20       46.80     32.91 o 
   3  30   5        2.42        9.24     30.55 o 
   4  30   5     2452.70     2667.46     59.28 o 
   5  30   5      164.68      229.90     34.95 o 
   6  30   5      365.06      375.52     42.16 o 
   7  30   5       30.02       40.83     31.60 o 
  -6  31   5      253.90       97.95     57.94 o 
  -5  31   5      155.27      118.11     56.58 o 
  -4  31   5      759.99      871.17     75.66 o 
  -3  31   5       13.57        1.11     42.14 o 
  -2  31   5      360.98      377.06     66.54 o 
  -1  31   5       99.28       84.66     38.03 o 
   0  31   5     1319.12     1382.38     58.03 o 
   1  31   5       47.37       49.93     34.89 o 
   2  31   5     1751.86     1786.00     73.85 o 
   3  31   5      664.12      576.70     45.89 o 
   4  31   5      514.00      418.29     52.49 o 
   5  31   5      225.21      181.43     35.14 o 
   6  31   5      244.87      174.84     42.96 o 
  -5  32   5      136.30      112.42     58.78 o 
  -4  32   5      676.53      666.59     78.18 o 
  -3  32   5        3.15      -13.31     52.12 o 
  -2  32   5      392.15      282.79     66.54 o 
  -1  32   5        1.86       -5.44     28.46 o 
   0  32   5      291.35      268.83     45.48 o 
   1  32   5       41.07       27.23     34.10 o 
   2  32   5      248.15      228.86     39.95 o 
   3  32   5      678.91      654.38     57.29 o 
   4  32   5        2.69       20.64     36.79 o 
  -2  33   5      141.43      139.73     65.43 o 
  -1  33   5       40.29       90.94     57.67 o 
   0  33   5       13.31      146.39     94.26 o 
   1  33   5      618.42      449.14     70.98 o 
 -16   0   6     1055.89     1370.17    102.23 o 
 -14   0   6        0.75      -20.51     53.28 o 
 -12   0   6      950.88      949.92    171.89 o 
 -10   0   6      157.35      124.43     46.35 o 
  -8   0   6     1275.50     1206.22     53.79 o 
  -6   0   6     7032.26     6269.69     85.13 o 
  -4   0   6     3845.56     3542.29     39.42 o 
  -2   0   6     3121.79     3413.66     82.62 o 
   0   0   6     3601.18     3220.17     30.40 o 
   2   0   6    14445.27    13469.74     75.15 o 
   4   0   6    10611.87    10350.36     79.87 o 
   6   0   6     2197.99     2503.95     51.84 o 
   8   0   6       32.79       39.63     30.41 o 
  10   0   6       22.13        1.81     31.60 o 
  12   0   6     4819.79     4685.21    104.20 o 
  14   0   6     2112.93     2067.91     83.47 o 
  16   0   6      165.11      199.68     58.56 o 
 -17   1   6      454.49      371.20     68.85 o 
 -16   1   6      164.86      207.42     64.83 o 
 -15   1   6        0.48       14.33     38.36 o 
 -14   1   6     2708.87     2853.03     81.21 o 
 -13   1   6     1010.91     1023.03     64.98 o 
 -12   1   6     3171.75     3263.48     85.96 o 
 -11   1   6     2655.52     2744.86     62.12 o 
 -10   1   6     2484.62     2452.44     60.01 o 
  -9   1   6     1508.76     1580.63     53.97 o 
  -8   1   6      319.61      359.82     32.31 o 
  -7   1   6     1122.52     1367.94     33.65 o 
  -6   1   6     2946.14     2708.80     41.99 o 
  -5   1   6     2772.21     2926.27     38.48 o 
  -4   1   6     5899.51     5379.37     34.84 o 
  -3   1   6     2250.83     2381.60     30.43 o 
  -2   1   6     2737.72     2325.18     22.23 o 
  -1   1   6     1379.02     1402.48     12.25 o 
   0   1   6      198.77      182.22      7.11 o 
   1   1   6     7951.69     7844.62     32.98 o 
   2   1   6     2189.54     2038.18     16.01 o 
   3   1   6        2.42        5.21      7.34 o 
   4   1   6     1829.72     2169.14     23.22 o 
   5   1   6       57.09       90.11     14.73 o 
   6   1   6     5121.82     4983.10     44.20 o 
   7   1   6      435.35      504.86     25.19 o 
   8   1   6      232.55      226.60     22.24 o 
   9   1   6      162.70      166.92     24.42 o 
  10   1   6     4962.99     5164.54     56.42 o 
  11   1   6     2517.19     2521.52     50.25 o 
  12   1   6      319.30      252.65     31.98 o 
  13   1   6        1.72       11.26     26.58 o 
  14   1   6     2026.27     2014.06     52.93 o 
  15   1   6        7.32       28.95     35.06 o 
  16   1   6      390.69      306.10     48.21 o 
  17   1   6      351.63      216.35     48.43 o 
 -17   2   6        1.40      -13.63     45.04 o 
 -16   2   6      377.64      460.95     70.16 o 
 -15   2   6       13.82       -7.34     38.41 o 
 -14   2   6      313.43      279.78     56.74 o 
 -13   2   6       67.97       39.02     39.16 o 
 -12   2   6      408.34      362.94     51.74 o 
 -11   2   6     4553.22     4680.95     90.28 o 
 -10   2   6     2100.01     2011.25     55.04 o 
  -9   2   6       30.83       79.59     27.96 o 
  -8   2   6     1820.17     1715.22     43.30 o 
  -7   2   6     4516.89     4634.21     55.13 o 
  -6   2   6     1602.53     1705.26     33.93 o 
  -5   2   6     7631.14     8303.08     64.09 o 
  -4   2   6      168.63      115.75     13.81 o 
  -3   2   6     4867.32     4837.75     32.87 o 
  -2   2   6     1229.97     1386.64     19.44 o 
  -1   2   6      856.39      948.75     10.44 o 
   0   2   6       47.96       11.54      4.68 o 
   1   2   6     2415.93     2517.07     16.98 o 
   2   2   6      260.25      264.84      8.76 o 
   3   2   6     7751.87     7963.48     39.94 o 
   4   2   6     4301.43     3743.23     29.07 o 
   5   2   6      764.79      719.83     19.34 o 
   6   2   6     1582.54     1467.96     32.71 o 
   7   2   6      901.83      909.91     24.92 o 
   8   2   6      418.78      524.94     28.94 o 
   9   2   6      808.70      923.09     34.98 o 
  10   2   6     1944.32     1928.98     47.21 o 
  11   2   6     2547.76     2479.69     49.15 o 
  12   2   6     3286.01     3260.05     58.66 o 
  13   2   6     1821.89     1702.66     47.42 o 
  14   2   6      203.55      214.67     35.82 o 
  15   2   6      197.42      231.54     44.15 o 
  16   2   6      219.23      103.87     42.75 o 
  17   2   6      624.70      486.97     65.76 o 
 -17   3   6      901.36      933.08     94.60 o 
 -16   3   6      167.55       90.08     48.90 o 
 -15   3   6      261.68      270.73     50.30 o 
 -14   3   6      127.72      157.27     48.01 o 
 -13   3   6      462.25      431.41     47.33 o 
 -12   3   6      320.87      411.70     43.12 o 
 -11   3   6      298.58      227.80     52.10 o 
 -10   3   6      510.95      515.48     44.02 o 
  -9   3   6       16.58       -7.50     29.51 o 
  -8   3   6     1727.71     1798.23     41.09 o 
  -7   3   6    11556.43    11629.94     88.97 o 
  -6   3   6      546.38      719.82     27.20 o 
  -5   3   6     7624.33     7542.98     47.23 o 
  -4   3   6      172.48      272.05     15.22 o 
  -3   3   6     1395.17     1470.10     17.91 o 
  -2   3   6     2588.46     2588.99     20.13 o 
  -1   3   6      332.78      333.77      9.12 o 
   0   3   6      193.51      274.27      6.22 o 
   1   3   6     3393.36     3019.88     17.10 o 
   2   3   6       23.76       12.71      5.91 o 
   3   3   6    12033.46    11523.99     54.36 o 
   4   3   6     3721.76     4046.35     28.10 o 
   5   3   6     2312.83     2452.46     26.25 o 
   6   3   6      515.09      539.80     29.43 o 
   7   3   6     7182.02     7224.24     57.27 o 
   8   3   6      727.68      801.26     27.19 o 
   9   3   6       65.34       83.39     21.85 o 
  10   3   6      467.13      523.83     36.10 o 
  11   3   6     1788.17     1679.54     51.85 o 
  12   3   6       47.80       77.17     28.07 o 
  13   3   6     1951.49     2150.99     50.47 o 
  14   3   6       46.06       29.01     32.65 o 
  15   3   6     1665.72     1587.23     56.45 o 
  16   3   6      200.50      141.95     42.44 o 
  17   3   6      128.98      129.42     43.14 o 
 -17   4   6      679.33      698.91     75.57 o 
 -16   4   6      158.95      153.84     51.71 o 
 -15   4   6      393.35      486.02     55.35 o 
 -14   4   6       49.68       43.50     43.02 o 
 -13   4   6       52.42       61.67     41.15 o 
 -12   4   6       50.30       80.98     35.44 o 
 -11   4   6     9165.43     9437.20    105.05 o 
 -10   4   6      245.02      187.33     33.52 o 
  -9   4   6     1047.65     1043.79     40.10 o 
  -8   4   6        0.87       -7.39     20.34 o 
  -7   4   6      103.66      105.29     22.51 o 
  -6   4   6      439.53      517.39     21.24 o 
  -5   4   6     3155.71     3082.96     32.20 o 
  -4   4   6      422.69      352.39     16.57 o 
  -3   4   6    96823.12    98449.16    576.57 o 
  -2   4   6       65.32       64.40      8.71 o 
  -1   4   6    20980.54    20150.60     76.19 o 
   0   4   6       39.85       29.65      3.52 o 
   1   4   6     1788.40     1892.65     13.63 o 
   2   4   6     8168.52     8604.46     39.70 o 
   3   4   6     5656.94     5528.62     31.41 o 
   4   4   6      288.16      306.60     14.83 o 
   5   4   6     4534.44     4360.23     34.05 o 
   6   4   6     3883.25     4177.60     49.42 o 
   7   4   6      365.51      303.34     22.02 o 
   8   4   6       88.68      107.92     25.78 o 
   9   4   6     1320.03     1389.03     45.69 o 
  10   4   6       93.68       85.92     27.38 o 
  11   4   6     1518.73     1567.33     44.22 o 
  12   4   6      197.18      197.62     33.45 o 
  13   4   6      304.18      218.13     38.42 o 
  14   4   6      765.91      697.69     42.38 o 
  15   4   6       28.72       24.58     32.66 o 
  16   4   6       38.13        6.14     30.93 o 
 -17   5   6      176.11      141.90     56.46 o 
 -16   5   6       32.18       78.68     50.07 o 
 -15   5   6      821.17      964.36     67.88 o 
 -14   5   6      677.57      643.26     62.15 o 
 -13   5   6       84.18      105.69     39.45 o 
 -12   5   6       11.55       25.44     31.93 o 
 -11   5   6      112.25       90.98     37.31 o 
 -10   5   6     1804.15     1798.77     49.86 o 
  -9   5   6     5026.04     4989.42     69.95 o 
  -8   5   6      840.92      977.30     39.45 o 
  -7   5   6     2002.74     1927.89     44.82 o 
  -6   5   6     1553.21     1568.85     37.56 o 
  -5   5   6      373.12      342.58     16.59 o 
  -4   5   6     2869.54     3059.77     26.38 o 
  -3   5   6    12344.07    12448.69    137.59 o 
  -2   5   6      167.44      168.12      6.96 o 
  -1   5   6     4422.98     4204.77     35.31 o 
   0   5   6     3097.66     3231.69     28.29 o 
   1   5   6    20975.18    20899.21     75.43 o 
   2   5   6     1782.30     1661.76     14.44 o 
   3   5   6      346.37      233.11     11.80 o 
   4   5   6    12463.74    13354.54     65.32 o 
   5   5   6      231.25      331.20     23.12 o 
   6   5   6       48.55       27.62     15.70 o 
   7   5   6     2751.62     2775.04     41.85 o 
   8   5   6      717.02      671.94     28.45 o 
   9   5   6      552.54      644.10     32.03 o 
  10   5   6     2555.31     2584.14     69.51 o 
  11   5   6     2141.72     2105.38     51.41 o 
  12   5   6      512.37      524.13     46.93 o 
  13   5   6     1956.56     1932.37     58.01 o 
  14   5   6       79.82       60.40     39.26 o 
  15   5   6      945.58      964.00    125.62 o 
  16   5   6      312.20      235.34     43.20 o 
 -17   6   6      139.41      148.29     55.27 o 
 -16   6   6       80.08      106.88     54.59 o 
 -15   6   6      430.67      492.99     54.91 o 
 -14   6   6        2.31       11.38     33.82 o 
 -13   6   6     1999.08     1993.25     71.87 o 
 -12   6   6      511.79      536.57     49.48 o 
 -11   6   6      788.15      689.96     44.20 o 
 -10   6   6     1161.02     1124.54     51.81 o 
  -9   6   6      902.79      940.13     39.05 o 
  -8   6   6      476.96      492.54     34.45 o 
  -7   6   6        6.66        6.27     10.42 o 
  -6   6   6     4220.92     4424.30     41.68 o 
  -5   6   6    11900.36    12201.38     76.84 o 
  -4   6   6     2611.47     2681.80     25.60 o 
  -3   6   6     3080.85     2932.41     30.19 o 
  -2   6   6     5604.84     6057.80     29.02 o 
  -1   6   6     2592.39     2945.94     36.72 o 
   0   6   6      397.54      276.31     12.63 o 
   1   6   6     5150.16     5281.24     29.76 o 
   2   6   6     3021.15     2781.87     19.63 o 
   3   6   6    16076.74    17065.49     71.12 o 
   4   6   6     7126.22     7513.42     46.01 o 
   5   6   6     2641.96     2716.31     29.06 o 
   6   6   6       47.31       67.27     20.85 o 
   7   6   6     4749.14     4834.25     52.59 o 
   8   6   6      484.79      525.94     31.00 o 
   9   6   6      844.28      903.71     35.26 o 
  10   6   6      239.00      228.64     29.68 o 
  11   6   6      352.04      417.35     38.10 o 
  12   6   6      717.94      690.17     46.33 o 
  13   6   6     1303.05     1256.35     49.06 o 
  14   6   6      223.68      207.90     39.46 o 
  15   6   6      378.29      289.60     58.46 o 
  16   6   6      143.28       31.98     38.40 o 
 -17   7   6       28.28       85.45     62.27 o 
 -16   7   6       52.24       84.18     48.83 o 
 -15   7   6       44.94       48.47     50.73 o 
 -14   7   6     1375.86     1505.43     62.98 o 
 -13   7   6       47.55       20.42     37.21 o 
 -12   7   6      138.58      179.82     41.23 o 
 -11   7   6     1115.42     1052.27     47.08 o 
 -10   7   6     2841.21     2726.69     60.95 o 
  -9   7   6      469.92      539.00     38.38 o 
  -8   7   6      718.91      721.65     44.90 o 
  -7   7   6     2893.35     2749.78     38.21 o 
  -6   7   6       16.83       14.12      8.32 o 
  -5   7   6     3112.96     3415.46     39.06 o 
  -4   7   6     1905.33     1700.51     19.24 o 
  -3   7   6      279.10      367.01      9.93 o 
  -2   7   6    25327.51    26056.46    186.83 o 
  -1   7   6      197.23      240.99     14.74 o 
   0   7   6     5576.13     5766.22     43.69 o 
   1   7   6       62.84       38.13     12.00 o 
   2   7   6     9184.89     9877.72     70.23 o 
   3   7   6    11773.59    12196.04     57.81 o 
   4   7   6     1012.03     1024.28     18.50 o 
   5   7   6       30.39       61.36     13.52 o 
   6   7   6     1445.85     1441.63     28.98 o 
   7   7   6       30.31       47.70     19.54 o 
   8   7   6      686.43      662.68     30.45 o 
   9   7   6        5.82       17.53     24.16 o 
  10   7   6       35.23        4.86     26.35 o 
  11   7   6     1735.75     1793.45     48.83 o 
  12   7   6      111.76      140.25     32.05 o 
  13   7   6      665.71      613.03     44.09 o 
  14   7   6      492.13      448.70     44.17 o 
  15   7   6      794.42      890.69     70.59 o 
  16   7   6        5.09       -9.22     33.45 o 
 -17   8   6      265.71      235.29     75.55 o 
 -16   8   6       26.35      -14.58     41.88 o 
 -15   8   6      336.05      275.95     76.89 o 
 -14   8   6      149.56      156.37     47.23 o 
 -13   8   6     1553.76     1526.93     64.27 o 
 -12   8   6       13.55       35.12     36.14 o 
 -11   8   6       23.00       24.29     45.30 o 
 -10   8   6      259.01      270.06     42.42 o 
  -9   8   6      819.08      892.97     38.81 o 
  -8   8   6     3217.17     3012.34     34.70 o 
  -7   8   6     4042.46     4208.43     38.96 o 
  -6   8   6     2084.05     1899.57     24.69 o 
  -5   8   6       46.46       80.84      7.82 o 
  -4   8   6     8977.10     9438.62     55.37 o 
  -3   8   6      144.82      175.43      8.47 o 
  -2   8   6     1109.49     1389.80     11.62 o 
  -1   8   6    19263.25    19878.41    181.88 o 
   0   8   6     5627.70     5209.10     40.44 o 
   1   8   6     1069.54     1045.50     23.09 o 
   2   8   6    35694.55    36387.08    137.46 o 
   3   8   6      245.28      208.39     11.58 o 
   4   8   6     3782.88     3578.61     28.61 o 
   5   8   6      585.50      602.73     18.97 o 
   6   8   6        4.14        9.83     14.75 o 
   7   8   6        1.23        7.86     16.87 o 
   8   8   6       21.62       15.94     24.67 o 
   9   8   6     1157.57     1090.35     37.65 o 
  10   8   6     1581.87     1645.69     44.20 o 
  11   8   6       41.07        3.85     22.59 o 
  12   8   6      523.89      542.09     46.37 o 
  13   8   6      511.22      504.12     40.65 o 
  14   8   6      252.85      250.22     39.71 o 
  15   8   6        3.41      -36.77     36.77 o 
  16   8   6      391.21      313.81     62.11 o 
 -17   9   6        6.42      -11.77     45.33 o 
 -16   9   6       93.56       42.93     47.96 o 
 -15   9   6      141.56      173.34     67.23 o 
 -14   9   6      711.29      878.67     56.50 o 
 -13   9   6       75.03      123.03     40.72 o 
 -12   9   6      329.59      405.66     47.09 o 
 -11   9   6      752.29      833.40     47.44 o 
 -10   9   6      261.17      340.68     37.61 o 
  -9   9   6      554.53      623.27     23.95 o 
  -8   9   6     1547.09     1523.18     21.03 o 
  -7   9   6      276.92      330.89     29.07 o 
  -6   9   6      528.45      545.57     21.29 o 
  -5   9   6     1094.99     1153.56     32.21 o 
  -4   9   6     8636.16     8310.24     74.90 o 
  -3   9   6     3334.59     3722.91     24.44 o 
  -2   9   6    20283.73    20525.80    106.53 o 
  -1   9   6    10792.54    11293.04     79.59 o 
   0   9   6      283.38      199.54     16.20 o 
   1   9   6     8773.40     9202.82     36.53 o 
   2   9   6     3401.22     3612.72     30.17 o 
   3   9   6       12.99       12.48      8.49 o 
   4   9   6      580.69      564.54     18.55 o 
   5   9   6       63.89       79.90     14.67 o 
   6   9   6     4262.90     4387.36     42.63 o 
   7   9   6      118.55      155.11     24.91 o 
   8   9   6     1579.68     1652.74     35.18 o 
   9   9   6      626.34      761.26     32.68 o 
  10   9   6       53.37       64.09     25.20 o 
  11   9   6      670.21      715.87     42.08 o 
  12   9   6       25.42      -29.72     29.72 o 
  13   9   6        7.47       -2.51     27.55 o 
  14   9   6       15.52       48.00     35.20 o 
  15   9   6       86.47       41.78     38.62 o 
  16   9   6      232.65      140.32     53.06 o 
 -17  10   6      135.09      127.69     56.42 o 
 -16  10   6      523.17      393.01    117.05 o 
 -15  10   6       81.97       56.10     43.76 o 
 -14  10   6      247.27      208.20     45.98 o 
 -13  10   6      169.43      239.93     52.50 o 
 -12  10   6     1312.81     1472.28     60.46 o 
 -11  10   6       28.97       50.32     34.62 o 
 -10  10   6        9.19       37.11     35.48 o 
  -9  10   6      126.02      180.19     27.22 o 
  -8  10   6       17.08       22.14     11.52 o 
  -7  10   6       31.56       64.37     24.34 o 
  -6  10   6       32.72       44.88     20.17 o 
  -5  10   6     3746.40     3998.97     47.88 o 
  -4  10   6       93.32      109.64     13.65 o 
  -3  10   6     2583.21     2737.85     23.65 o 
  -2  10   6      590.87      603.00     10.44 o 
  -1  10   6     4416.00     4661.31     32.08 o 
   0  10   6      289.31      379.35     16.60 o 
   1  10   6      422.89      524.43     13.16 o 
   2  10   6     7491.45     7378.34     47.79 o 
   3  10   6     6617.53     7238.06     49.63 o 
   4  10   6     2583.70     2397.51     30.87 o 
   5  10   6      486.33      504.18     17.96 o 
   6  10   6        3.26       -7.54     14.81 o 
   7  10   6      723.30      862.67     31.92 o 
   8  10   6     2623.98     2630.50     41.71 o 
   9  10   6      267.90      286.59     32.93 o 
  10  10   6       52.44       78.32     29.04 o 
  11  10   6      422.66      507.42     41.06 o 
  12  10   6      156.23      200.02     36.04 o 
  13  10   6       28.09       61.52     33.68 o 
  14  10   6      272.04      278.20     48.10 o 
  15  10   6       13.10      -15.34     36.80 o 
  16  10   6      412.85      357.65     66.93 o 
 -16  11   6      122.29      152.48     65.50 o 
 -15  11   6      371.64      251.92     91.83 o 
 -14  11   6      891.71      798.74     61.91 o 
 -13  11   6     2785.41     2762.74    101.23 o 
 -12  11   6       64.32       70.87     21.63 o 
 -11  11   6      358.46      351.87     31.02 o 
 -10  11   6       78.04       54.12      6.39 o 
  -9  11   6        6.71       50.74     29.65 o 
  -8  11   6     1134.80     1235.92     45.45 o 
  -7  11   6     1228.04     1216.01     46.40 o 
  -6  11   6      100.98      117.70     20.90 o 
  -5  11   6     6539.99     6637.51     59.36 o 
  -4  11   6     1589.99     1696.72     36.02 o 
  -3  11   6     1831.46     2013.49     18.05 o 
  -2  11   6     3847.45     3909.63     26.60 o 
  -1  11   6      162.09      157.81     10.80 o 
   0  11   6     3778.58     3621.18     36.57 o 
   1  11   6     9440.42     9542.73     47.39 o 
   2  11   6     1903.17     1898.95     18.52 o 
   3  11   6     4275.32     4135.00     40.02 o 
   4  11   6     2174.46     2298.29     26.60 o 
   5  11   6      117.50      104.07     17.08 o 
   6  11   6     2933.65     2923.70     37.60 o 
   7  11   6      470.01      503.82     23.72 o 
   8  11   6      672.62      705.81     40.74 o 
   9  11   6      101.55      130.71     28.34 o 
  10  11   6     1169.95     1189.52     38.50 o 
  11  11   6       87.48       99.48     31.73 o 
  12  11   6       22.65      -15.73     28.55 o 
  13  11   6     2375.60     2378.90     57.57 o 
  14  11   6        0.98       17.17     30.07 o 
  15  11   6      647.53      465.20     84.57 o 
  16  11   6      157.25      169.57     57.12 o 
 -16  12   6      410.20      302.52     95.79 o 
 -15  12   6      357.99      206.33     73.47 o 
 -14  12   6       42.25       16.99     37.99 o 
 -13  12   6     1605.27     1513.43     78.40 o 
 -12  12   6       87.65       64.84      9.59 o 
 -11  12   6     6609.39     7074.54    103.03 o 
 -10  12   6      926.97     1029.00     48.23 o 
  -9  12   6     3674.79     3871.99     72.02 o 
  -8  12   6     2173.84     2118.49     55.60 o 
  -7  12   6      312.78      349.70     28.55 o 
  -6  12   6        7.98       21.26     18.14 o 
  -5  12   6     3161.97     3160.02     43.60 o 
  -4  12   6      736.42      731.15     43.06 o 
  -3  12   6     7691.55     7214.96     43.89 o 
  -2  12   6       20.98       13.63      6.59 o 
  -1  12   6     3484.07     3082.14     27.33 o 
   0  12   6    18277.96    18568.31     79.09 o 
   1  12   6        4.41       12.24      5.65 o 
   2  12   6     4587.67     4709.16     33.23 o 
   3  12   6     1235.85     1414.93     23.48 o 
   4  12   6      742.35      713.92     23.60 o 
   5  12   6     2548.49     2517.27     33.23 o 
   6  12   6       95.57       96.64     18.81 o 
   7  12   6     7275.02     7313.66     58.86 o 
   8  12   6        5.99       16.82     19.14 o 
   9  12   6      274.02      344.01     31.56 o 
  10  12   6     2477.41     2451.81     49.98 o 
  11  12   6      269.36      311.28     33.28 o 
  12  12   6      889.05      919.09     48.33 o 
  13  12   6      101.02       39.66     34.05 o 
  14  12   6       85.88       87.01     40.35 o 
  15  12   6        1.68       36.70     43.22 o 
 -16  13   6       45.84       63.01     49.98 o 
 -15  13   6       60.27       51.51     48.12 o 
 -14  13   6      809.99      778.64     58.10 o 
 -13  13   6        1.85       -5.38     33.47 o 
 -12  13   6        3.31       44.28     38.09 o 
 -11  13   6      294.10      290.01     45.35 o 
 -10  13   6      782.31      817.08     70.06 o 
  -9  13   6     4841.56     4866.83     72.23 o 
  -8  13   6        8.30       21.77     23.81 o 
  -7  13   6     1300.17     1260.48     37.99 o 
  -6  13   6      196.93      225.69     33.53 o 
  -5  13   6     3114.21     3156.50     41.47 o 
  -4  13   6      315.81      333.80     20.88 o 
  -3  13   6        9.19       15.03      6.73 o 
  -2  13   6     1215.00     1253.38     14.55 o 
  -1  13   6     7222.97     7224.62     48.55 o 
   0  13   6       74.59       71.99     10.11 o 
   1  13   6      865.54      807.25     13.87 o 
   2  13   6     1109.39     1016.25     17.08 o 
   3  13   6     1976.68     1866.00     26.52 o 
   4  13   6      601.08      708.05     22.66 o 
   5  13   6     2139.01     2111.98     36.81 o 
   6  13   6      336.02      385.41     24.15 o 
   7  13   6     2416.25     2519.15     35.90 o 
   8  13   6     1416.85     1506.58     38.13 o 
   9  13   6      418.90      481.82     34.53 o 
  10  13   6       91.51       61.16     28.54 o 
  11  13   6       76.01       67.81     32.32 o 
  12  13   6      715.93      726.50     41.69 o 
  13  13   6      407.13      409.64     43.33 o 
  14  13   6        2.56       20.58     32.28 o 
  15  13   6      804.20      892.51     58.13 o 
 -16  14   6       16.01        8.04     47.58 o 
 -15  14   6     2678.20     2857.14     95.75 o 
 -14  14   6       77.88      109.10     49.75 o 
 -13  14   6     1819.82     1940.77     87.52 o 
 -12  14   6       34.81       44.68     38.72 o 
 -11  14   6       43.21       42.05     36.05 o 
 -10  14   6      277.71      313.43     40.06 o 
  -9  14   6      518.42      620.55     52.10 o 
  -8  14   6      255.78      262.52     33.42 o 
  -7  14   6      164.57      205.68     36.36 o 
  -6  14   6     1125.58     1121.06     41.96 o 
  -5  14   6     2049.79     2133.29     36.13 o 
  -4  14   6     1334.79     1292.14     32.79 o 
  -3  14   6     1128.53     1099.24     22.89 o 
  -2  14   6       17.45       35.96      9.37 o 
  -1  14   6     3310.31     3165.32     28.82 o 
   0  14   6     2240.25     2246.96     23.02 o 
   1  14   6       34.39       47.70      8.97 o 
   2  14   6       48.90       69.94      9.88 o 
   3  14   6      521.32      468.46     15.92 o 
   4  14   6      100.75       60.66     18.52 o 
   5  14   6      607.47      773.47     27.44 o 
   6  14   6     1917.88     1866.82     31.72 o 
   7  14   6      156.78      193.79     24.36 o 
   8  14   6      910.29      926.38     34.92 o 
   9  14   6     3112.91     3203.65     56.88 o 
  10  14   6      321.63      327.30     43.27 o 
  11  14   6     1945.21     1955.59     51.38 o 
  12  14   6      685.93      675.89     41.57 o 
  13  14   6       62.20       49.31     32.51 o 
  14  14   6      163.11      131.36     46.15 o 
  15  14   6     1176.19     1177.54     69.86 o 
 -15  15   6     1325.55     1493.84     82.94 o 
 -14  15   6       97.77      161.53     53.22 o 
 -13  15   6      115.72      186.48     49.85 o 
 -12  15   6     1320.25     1466.81     64.17 o 
 -11  15   6     3026.27     3124.92     84.10 o 
 -10  15   6     7813.88     8133.83    137.89 o 
  -9  15   6     2768.47     2661.02     64.34 o 
  -8  15   6       67.34       85.07     29.35 o 
  -7  15   6      728.94      732.32     36.79 o 
  -6  15   6       46.13       93.74     32.55 o 
  -5  15   6     2892.19     3029.65     44.02 o 
  -4  15   6     1992.35     2031.94     29.76 o 
  -3  15   6      325.54      309.18     20.65 o 
  -2  15   6     7067.41     7059.49     56.41 o 
  -1  15   6     5006.08     5307.05     67.23 o 
   0  15   6      174.53      200.93     13.25 o 
   1  15   6     2071.27     2005.67     24.52 o 
   2  15   6      257.43      299.77     17.64 o 
   3  15   6     3592.70     3597.51     35.72 o 
   4  15   6      315.73      299.72     21.69 o 
   5  15   6      258.38      233.47     23.91 o 
   6  15   6     1086.33     1055.33     33.29 o 
   7  15   6      380.10      486.86     27.64 o 
   8  15   6      129.96      184.55     28.35 o 
   9  15   6      985.85     1122.39     43.02 o 
  10  15   6      525.25      548.81     35.53 o 
  11  15   6      227.72      307.53     42.63 o 
  12  15   6       52.21       32.70     33.01 o 
  13  15   6      290.22      344.56     42.45 o 
  14  15   6      249.67      164.67     40.66 o 
  15  15   6        2.10       15.75     35.28 o 
 -15  16   6       13.31       55.19     74.30 o 
 -14  16   6      313.09      333.60     65.83 o 
 -13  16   6      292.55      307.09     53.03 o 
 -12  16   6      238.13      262.88     57.06 o 
 -11  16   6     2032.04     2013.90     65.61 o 
 -10  16   6      475.62      504.58     45.14 o 
  -9  16   6        0.79       15.04     27.77 o 
  -8  16   6     2967.58     3012.29     63.62 o 
  -7  16   6        5.40       36.52     23.76 o 
  -6  16   6     2574.22     2864.22     47.65 o 
  -5  16   6      118.68       76.67     19.67 o 
  -4  16   6        4.69       -5.38     10.75 o 
  -3  16   6        4.08        5.57      6.78 o 
  -2  16   6     1188.04     1174.00     22.47 o 
  -1  16   6       80.43       47.55     17.33 o 
   0  16   6     5289.59     5305.17     42.44 o 
   1  16   6      108.04       95.41     15.06 o 
   2  16   6     8201.11     8344.37     57.48 o 
   3  16   6     1104.44     1158.42     25.08 o 
   4  16   6     3030.84     3091.17     42.25 o 
   5  16   6       63.16       96.45     20.25 o 
   6  16   6      562.82      535.36     29.76 o 
   7  16   6     3354.13     3483.03     48.47 o 
   8  16   6     2968.79     3062.21     66.01 o 
   9  16   6     2131.86     2136.05     46.19 o 
  10  16   6      480.72      507.01     46.10 o 
  11  16   6      972.72     1009.27     42.96 o 
  12  16   6      910.74     1043.99     46.24 o 
  13  16   6      160.20      209.00     38.47 o 
  14  16   6     1660.42     1682.92     69.81 o 
 -15  17   6      420.60      438.51     66.68 o 
 -14  17   6     1383.39     1618.50     78.74 o 
 -13  17   6      796.30      827.20     62.34 o 
 -12  17   6      826.79      969.17     70.29 o 
 -11  17   6     1046.64     1062.10     67.51 o 
 -10  17   6      214.40      261.59     43.81 o 
  -9  17   6     3513.66     3545.13     96.64 o 
  -8  17   6      646.32      690.92     38.62 o 
  -7  17   6     2432.48     2386.10     53.97 o 
  -6  17   6      132.51      137.34     22.56 o 
  -5  17   6     2826.83     2674.46     38.99 o 
  -4  17   6     1386.87     1386.16     33.49 o 
  -3  17   6       40.56       25.32      8.53 o 
  -2  17   6     6229.32     6109.59     51.75 o 
  -1  17   6       29.50       29.47     19.91 o 
   0  17   6      866.96      789.55     18.03 o 
   1  17   6      972.23     1035.87     19.75 o 
   2  17   6       56.56       55.31     14.62 o 
   3  17   6      433.23      468.53     20.19 o 
   4  17   6     1189.24     1151.76     30.31 o 
   5  17   6     1460.04     1485.73     37.03 o 
   6  17   6      120.38      151.55     25.43 o 
   7  17   6      278.35      275.42     30.67 o 
   8  17   6      235.00      259.38     30.13 o 
   9  17   6        0.03       18.59     26.86 o 
  10  17   6     1337.98     1377.63     43.71 o 
  11  17   6      217.62      202.10     38.78 o 
  12  17   6      487.28      486.90     53.06 o 
  13  17   6       98.73       71.19     37.17 o 
  14  17   6       93.76       79.27     38.67 o 
 -14  18   6      306.16      360.57     77.72 o 
 -13  18   6      147.69      161.02     55.60 o 
 -12  18   6        0.81       23.77     37.80 o 
 -11  18   6      547.00      565.77     49.71 o 
 -10  18   6     1835.01     1934.75     70.75 o 
  -9  18   6     1521.61     1520.47     58.09 o 
  -8  18   6     1516.91     1537.12     48.84 o 
  -7  18   6     1581.42     1510.27     52.04 o 
  -6  18   6      375.83      356.28     34.41 o 
  -5  18   6     1205.70     1174.62     30.54 o 
  -4  18   6        8.10        0.60     13.70 o 
  -3  18   6       14.73       27.19      6.14 o 
  -2  18   6      473.07      487.55     21.52 o 
  -1  18   6       58.76       33.33     18.12 o 
   0  18   6     5129.06     5335.88     66.00 o 
   1  18   6     1676.88     1807.53     27.69 o 
   2  18   6     1641.03     1784.33     27.41 o 
   3  18   6      219.73      205.65     19.79 o 
   4  18   6      246.36      192.10     21.70 o 
   5  18   6      344.72      339.88     32.68 o 
   6  18   6      299.39      227.73     30.39 o 
   7  18   6     2463.42     2552.76     48.58 o 
   8  18   6      152.08      160.65     30.27 o 
   9  18   6      820.55      824.41     46.83 o 
  10  18   6      498.87      515.18     48.93 o 
  11  18   6     2071.14     2081.49     56.57 o 
  12  18   6     2140.41     2127.51     59.73 o 
  13  18   6       42.06       29.93     33.81 o 
  14  18   6     1600.80     1590.77     66.48 o 
 -14  19   6       69.91      104.94     52.27 o 
 -13  19   6      179.39      169.20     56.53 o 
 -12  19   6       28.76       67.85     50.86 o 
 -11  19   6      119.32      138.34     46.84 o 
 -10  19   6       55.60        0.74     29.58 o 
  -9  19   6     1175.59     1238.61     54.08 o 
  -8  19   6     1147.48     1254.98     47.21 o 
  -7  19   6     1669.12     1801.69     42.48 o 
  -6  19   6      245.50      314.41     28.18 o 
  -5  19   6     5407.48     5452.71     61.20 o 
  -4  19   6     1584.38     1696.30     37.46 o 
  -3  19   6    10688.23    10967.88     67.55 o 
  -2  19   6      975.11     1020.79     34.41 o 
  -1  19   6      259.29      254.26     22.71 o 
   0  19   6       80.47       77.87     16.23 o 
   1  19   6      407.23      406.64     19.75 o 
   2  19   6     5606.90     5734.01     49.69 o 
   3  19   6    15186.58    15385.01     96.48 o 
   4  19   6      489.42      602.36     27.68 o 
   5  19   6     1340.74     1444.47     32.53 o 
   6  19   6     3872.13     4112.71     60.60 o 
   7  19   6     2151.05     2302.83     50.50 o 
   8  19   6     1058.15     1155.12     40.88 o 
   9  19   6      204.56      191.81     39.77 o 
  10  19   6       15.20       -8.93     30.58 o 
  11  19   6      955.48      968.40     53.95 o 
  12  19   6      206.91      169.18     49.51 o 
  13  19   6      136.65      105.66     37.89 o 
 -14  20   6      130.66      192.49     67.32 o 
 -13  20   6      576.05      589.43     71.23 o 
 -12  20   6      238.21      261.44     64.76 o 
 -11  20   6       63.66       49.97     38.82 o 
 -10  20   6       82.74      140.86     39.57 o 
  -9  20   6      404.09      404.25     41.89 o 
  -8  20   6      916.44      972.47     43.29 o 
  -7  20   6      557.99      564.93     33.15 o 
  -6  20   6     4096.84     3764.14     52.44 o 
  -5  20   6       40.61       38.04     21.17 o 
  -4  20   6     1477.91     1366.24     31.38 o 
  -3  20   6     1688.75     1760.99     20.03 o 
  -2  20   6      126.98       87.64     15.64 o 
  -1  20   6     3305.73     3308.64     47.65 o 
   0  20   6     1712.21     1688.29     31.47 o 
   1  20   6     2267.75     2313.32     39.97 o 
   2  20   6        5.55        3.79     15.70 o 
   3  20   6     1900.06     1923.76     33.18 o 
   4  20   6      806.79      808.24     25.39 o 
   5  20   6      137.59      152.67     22.70 o 
   6  20   6     1173.78     1389.45     44.38 o 
   7  20   6      477.56      418.75     39.28 o 
   8  20   6      551.33      543.17     44.98 o 
   9  20   6      493.11      556.48     42.29 o 
  10  20   6      951.78     1050.58     54.26 o 
  11  20   6      513.40      472.76     61.88 o 
  12  20   6      580.83      508.69     57.46 o 
  13  20   6       41.12       30.83     39.90 o 
 -13  21   6      152.83      140.43     55.87 o 
 -12  21   6      129.26       63.38     61.22 o 
 -11  21   6     1105.27     1137.69     61.08 o 
 -10  21   6       56.79       55.52     40.22 o 
  -9  21   6      252.79      254.64     42.43 o 
  -8  21   6      246.31      201.02     36.66 o 
  -7  21   6     1162.87     1206.50     48.36 o 
  -6  21   6     4371.30     4344.68     57.62 o 
  -5  21   6     1671.29     1674.03     43.32 o 
  -4  21   6     1117.75     1032.01     33.03 o 
  -3  21   6     1499.04     1434.09     32.90 o 
  -2  21   6     1370.50     1436.46     57.58 o 
  -1  21   6      662.39      643.68     30.52 o 
   0  21   6     2502.32     2443.92     37.99 o 
   1  21   6     3574.21     3639.07     52.34 o 
   2  21   6      159.91      160.79     22.07 o 
   3  21   6      295.93      303.21     32.45 o 
   4  21   6      480.79      556.04     35.33 o 
   5  21   6      228.58      237.09     28.62 o 
   6  21   6      282.98      270.21     30.18 o 
   7  21   6      245.48      244.48     33.81 o 
   8  21   6     4128.26     4214.38     69.65 o 
   9  21   6     1439.71     1581.38     74.29 o 
  10  21   6      225.60      190.77     50.74 o 
  11  21   6     1088.26     1164.81     55.69 o 
  12  21   6     1075.57     1127.37     82.28 o 
  13  21   6      757.63      878.87     92.40 o 
 -13  22   6      150.92      126.01     52.43 o 
 -12  22   6      127.22      115.66     53.11 o 
 -11  22   6      239.90      215.08     47.82 o 
 -10  22   6        8.07       -2.38     31.01 o 
  -9  22   6      656.88      743.93     49.52 o 
  -8  22   6     3280.53     3235.55     83.40 o 
  -7  22   6       99.02      100.85     29.93 o 
  -6  22   6       22.40       13.63     25.67 o 
  -5  22   6     4534.26     4617.04     83.30 o 
  -4  22   6      261.84      316.50     25.32 o 
  -3  22   6      392.98      425.08     11.56 o 
  -2  22   6       82.08       77.67     29.14 o 
  -1  22   6     1290.46     1383.24     56.12 o 
   0  22   6     2032.06     1894.02     36.68 o 
   1  22   6     1911.70     1880.52     32.65 o 
   2  22   6      602.95      497.92     22.85 o 
   3  22   6     1611.97     1803.92     35.79 o 
   4  22   6      211.17      249.59     23.40 o 
   5  22   6       18.16       -3.48     17.52 o 
   6  22   6      807.14      870.32     33.71 o 
   7  22   6     1226.17     1386.53     37.66 o 
   8  22   6      362.54      367.16     39.32 o 
   9  22   6      709.58      898.45     68.59 o 
  10  22   6      175.79      159.61     61.27 o 
  11  22   6       34.20       27.56     45.79 o 
  12  22   6      133.94      121.24     42.26 o 
 -12  23   6       89.56      128.86     59.64 o 
 -11  23   6       30.32       22.04     37.70 o 
 -10  23   6      633.27      530.74     45.42 o 
  -9  23   6      759.65      899.62     51.39 o 
  -8  23   6      442.14      427.11     50.35 o 
  -7  23   6     3900.84     4051.43     68.78 o 
  -6  23   6      100.71      125.28     29.63 o 
  -5  23   6      150.43      102.90     33.34 o 
  -4  23   6       27.13       24.35     22.07 o 
  -3  23   6       27.19       39.90      7.94 o 
  -2  23   6     1351.52     1378.43     51.06 o 
  -1  23   6      150.81      192.46     30.67 o 
   0  23   6     1287.15     1236.91     34.44 o 
   1  23   6     2694.38     2949.46     41.17 o 
   2  23   6      514.66      511.18     26.91 o 
   3  23   6       35.53       14.50     16.92 o 
   4  23   6        8.22       -2.49     17.38 o 
   5  23   6     2377.19     2279.81     45.39 o 
   6  23   6        8.56       21.71     21.73 o 
   7  23   6      355.82      414.02     36.67 o 
   8  23   6        2.28      -17.84     35.54 o 
   9  23   6     1029.03     1105.65     63.64 o 
  10  23   6      561.21      574.02     68.12 o 
  11  23   6       24.72       71.04     69.81 o 
  12  23   6      264.78      345.27     66.24 o 
 -12  24   6      317.96      290.33     64.51 o 
 -11  24   6      306.65      237.45     51.04 o 
 -10  24   6      103.72      136.36     37.57 o 
  -9  24   6        2.48       -6.32     39.08 o 
  -8  24   6      398.80      390.15     50.92 o 
  -7  24   6      137.74       84.14     50.74 o 
  -6  24   6     1944.91     1915.83     45.97 o 
  -5  24   6      144.86      120.69     54.64 o 
  -4  24   6      351.32      419.87     56.06 o 
  -3  24   6     3040.60     2750.55     91.52 o 
  -2  24   6       21.47        7.18     22.12 o 
  -1  24   6     2164.30     1986.15     57.10 o 
   0  24   6     5349.42     5380.46     67.72 o 
   1  24   6       88.82      101.32     22.25 o 
   2  24   6      916.16      932.66     33.97 o 
   3  24   6     1681.88     1545.63     36.41 o 
   4  24   6       10.14        1.15     14.87 o 
   5  24   6      659.20      721.97     43.14 o 
   6  24   6       84.59      108.00     26.53 o 
   7  24   6        3.13       26.09     24.04 o 
   8  24   6        1.04        8.03     24.18 o 
   9  24   6     1476.20     1601.44     70.95 o 
  10  24   6      435.21      358.32     64.70 o 
  11  24   6       17.24       47.44     58.58 o 
 -11  25   6      180.95      110.52     44.13 o 
 -10  25   6      138.46       50.78     35.39 o 
  -9  25   6        0.56       29.00     30.27 o 
  -8  25   6        1.14       20.54     35.16 o 
  -7  25   6      154.39      122.10     36.32 o 
  -6  25   6      487.47      486.63     48.19 o 
  -5  25   6      148.01      126.59     41.25 o 
  -4  25   6     1347.90     1471.63    109.79 o 
  -3  25   6      545.46      519.16     46.23 o 
  -2  25   6     2570.45     2469.63     54.85 o 
  -1  25   6      834.69      683.89     71.81 o 
   0  25   6     1274.73     1228.53     36.08 o 
   1  25   6     1760.64     1771.97     45.39 o 
   2  25   6       83.97       71.65     24.48 o 
   3  25   6      571.69      617.18     28.36 o 
   4  25   6      226.62      258.06     28.58 o 
   5  25   6        3.54        7.91     19.39 o 
   6  25   6      752.01      870.38     38.81 o 
   7  25   6       36.46       10.75     32.86 o 
   8  25   6     1816.81     1918.58     47.20 o 
   9  25   6      143.59      102.74     36.30 o 
  10  25   6       70.01       86.12     50.85 o 
 -10  26   6     1509.20     1521.79     59.80 o 
  -9  26   6        1.58       10.01     34.54 o 
  -8  26   6      759.60      879.20     78.99 o 
  -7  26   6       43.69       15.40     26.24 o 
  -6  26   6      727.35      793.54     41.62 o 
  -5  26   6      247.03      321.54     43.27 o 
  -4  26   6      218.02      186.32     53.23 o 
  -3  26   6        1.83       23.83     40.48 o 
  -2  26   6      259.90      286.15     39.30 o 
  -1  26   6      185.91      233.05     26.32 o 
   0  26   6       78.88       84.52     25.30 o 
   1  26   6       73.96       85.72     33.67 o 
   2  26   6      682.37      824.76     38.86 o 
   3  26   6       65.86       81.88     22.59 o 
   4  26   6      589.79      548.92     55.11 o 
   5  26   6      653.00      652.98     32.18 o 
   6  26   6       25.43       33.75     26.16 o 
   7  26   6      367.37      325.71     37.09 o 
   8  26   6        6.24       40.09     26.71 o 
   9  26   6       68.83       90.09     41.91 o 
  10  26   6       40.13       42.13     38.04 o 
 -10  27   6      276.66      237.41     80.99 o 
  -9  27   6      161.44       72.58     46.74 o 
  -8  27   6       40.68       11.26     37.34 o 
  -7  27   6      330.50      395.08     64.01 o 
  -6  27   6     1873.96     1870.98     78.27 o 
  -5  27   6       25.96        8.48     28.17 o 
  -4  27   6     1064.49     1238.60     50.89 o 
  -3  27   6      100.20      200.58     38.28 o 
  -2  27   6      691.93      617.31     47.34 o 
  -1  27   6        2.67       -8.97     19.95 o 
   0  27   6     1802.19     1715.70     42.76 o 
   1  27   6      287.37      291.89     36.35 o 
   2  27   6      883.63      966.39     50.26 o 
   3  27   6      289.00      308.74     35.75 o 
   4  27   6      946.97      938.27     37.27 o 
   5  27   6      314.08      297.56     31.67 o 
   6  27   6      428.42      509.59     41.56 o 
   7  27   6       44.55       39.71     36.10 o 
   8  27   6      849.52      872.77     53.90 o 
   9  27   6      364.92      276.88     85.58 o 
  -9  28   6      183.65      102.10     49.30 o 
  -8  28   6       13.56       36.15     34.95 o 
  -7  28   6       30.00       35.82     29.60 o 
  -6  28   6     1705.09     1573.61     50.01 o 
  -5  28   6      128.63       79.04     40.47 o 
  -4  28   6     1509.39     1607.89     56.78 o 
  -3  28   6      858.56      921.70     49.02 o 
  -2  28   6      402.51      314.54     43.82 o 
  -1  28   6       84.04      118.57     28.62 o 
   0  28   6       95.35      131.27     26.69 o 
   1  28   6      742.36      581.67     61.30 o 
   2  28   6     1030.64     1157.01     43.76 o 
   3  28   6        2.11       -5.47     22.20 o 
   4  28   6     1070.82     1013.93     61.47 o 
   5  28   6      257.47      290.39     38.71 o 
   6  28   6        2.79        0.53     27.31 o 
   7  28   6     1161.64     1185.60     65.09 o 
   8  28   6       43.51       11.29     25.74 o 
  -8  29   6       20.90       38.93     48.90 o 
  -7  29   6      336.10      411.68     56.88 o 
  -6  29   6      121.79       97.31     42.02 o 
  -5  29   6       81.94       41.01     42.93 o 
  -4  29   6       20.30       49.58     37.70 o 
  -3  29   6       23.79       23.58     41.63 o 
  -2  29   6      381.53      398.19     60.74 o 
  -1  29   6      210.59      234.90     36.69 o 
   0  29   6      112.47       48.40     31.15 o 
   1  29   6     1276.06     1323.28     44.91 o 
   2  29   6      210.39      178.61     34.48 o 
   3  29   6      201.33      196.43     35.97 o 
   4  29   6      201.00      166.32     31.70 o 
   5  29   6      459.17      403.77     35.83 o 
   6  29   6       94.03       52.26     33.56 o 
   7  29   6      126.25      172.35     33.05 o 
  -7  30   6       52.12       14.21     29.22 o 
  -6  30   6      203.72      204.66     50.03 o 
  -5  30   6       84.57       56.70     44.68 o 
  -4  30   6      181.79      175.76     52.92 o 
  -3  30   6      573.44      591.80    113.67 o 
  -2  30   6      173.58       52.19     88.16 o 
   1  30   6      261.34      250.57     45.36 o 
   2  30   6       49.47        2.22     35.49 o 
   3  30   6      542.07      397.90     50.06 o 
   4  30   6      110.95       85.45     36.63 o 
   5  30   6      425.74      442.41     47.99 o 
   6  30   6      675.42      605.49     66.21 o 
  -5  31   6      383.40      342.15     64.69 o 
  -4  31   6       34.15      -28.77     47.70 o 
  -3  31   6      201.44      199.62     96.48 o 
  -2  31   6        6.35        7.76     39.92 o 
  -1  31   6       96.44       82.63     41.50 o 
   0  31   6      397.78      346.00     57.67 o 
   1  31   6      946.81     1056.34     50.57 o 
   2  31   6       41.67       38.13     29.22 o 
   3  31   6      334.21      259.59     37.62 o 
   4  31   6       92.97       46.26     29.03 o 
   5  31   6       58.57       79.02     29.30 o 
  -3  32   6      285.51      138.62     93.15 o 
  -2  32   6      369.48      179.61     40.69 o 
  -1  32   6      199.67       90.74     35.62 o 
   0  32   6      384.70      203.94     44.91 o 
   1  32   6       30.26       21.79     30.18 o 
   2  32   6       80.28       20.96     27.79 o 
   3  32   6        0.59      -19.92     28.81 o 
 -17   0   7     2197.31     2205.86    122.80 o 
 -15   0   7     1100.27     1068.49    136.94 o 
 -13   0   7     1475.59     1330.92    100.19 o 
 -11   0   7     2521.11     2730.74    118.66 o 
  -9   0   7     5320.97     5039.24    102.55 o 
  -7   0   7     3576.25     3467.80     63.62 o 
  -5   0   7     7873.25     7430.60     69.57 o 
  -3   0   7     1749.70     2075.49     39.37 o 
  -1   0   7     5726.16     5107.59     41.23 o 
   1   0   7     9727.42    10793.74     62.71 o 
   3   0   7       52.50       96.74     12.76 o 
   5   0   7    15673.19    15762.67    113.95 o 
   7   0   7     1389.39     1434.68     95.49 o 
   9   0   7        4.64       26.58     28.17 o 
  11   0   7       14.03        5.94     37.81 o 
  13   0   7     1177.58     1313.10     62.76 o 
  15   0   7     2211.97     2182.65     84.11 o 
 -17   1   7        1.81       -1.51     47.96 o 
 -16   1   7      269.69      225.92     55.24 o 
 -15   1   7        3.19        1.00     35.11 o 
 -14   1   7        1.24       57.84     42.56 o 
 -13   1   7     2385.55     2554.13     67.23 o 
 -12   1   7      121.55       38.41     34.19 o 
 -11   1   7    10148.58    10485.89    106.40 o 
 -10   1   7      414.47      396.30     40.57 o 
  -9   1   7      128.12      109.52     32.44 o 
  -8   1   7        3.66        6.59     21.12 o 
  -7   1   7      176.05      133.15     23.04 o 
  -6   1   7      268.98      260.44     17.57 o 
  -5   1   7       12.45        7.97      9.52 o 
  -4   1   7      197.57      155.09     12.45 o 
  -3   1   7     3448.32     3477.77     30.51 o 
  -2   1   7       25.03       40.06      6.77 o 
  -1   1   7     8867.93     8645.28     39.45 o 
   0   1   7      861.70      941.35     12.76 o 
   1   1   7      228.36      359.11      8.79 o 
   2   1   7     3665.22     3950.04     24.00 o 
   3   1   7       44.69       46.57     10.27 o 
   4   1   7      554.88      505.72     16.00 o 
   5   1   7      594.50      558.19     18.61 o 
   6   1   7     5835.10     5727.53     44.11 o 
   7   1   7     1168.30     1118.53     32.19 o 
   8   1   7      242.19      281.60     23.90 o 
   9   1   7      244.53      298.71     25.52 o 
  10   1   7      602.87      594.11     33.41 o 
  11   1   7     6056.54     5838.31     65.83 o 
  12   1   7      724.45      739.61     60.82 o 
  13   1   7      146.02      158.95     34.64 o 
  14   1   7       47.64       53.07     32.69 o 
  15   1   7     1445.19     1352.66     56.16 o 
  16   1   7       41.06       58.32     41.99 o 
 -17   2   7      149.56      124.38     55.77 o 
 -16   2   7      126.68      119.68     51.13 o 
 -15   2   7      742.56      720.56     59.18 o 
 -14   2   7      324.62      314.88     49.28 o 
 -13   2   7     1268.49     1292.37     61.04 o 
 -12   2   7     1261.01     1251.45     52.88 o 
 -11   2   7       77.57       81.65     34.55 o 
 -10   2   7     1205.99     1371.92     60.19 o 
  -9   2   7     6817.35     6844.64     73.63 o 
  -8   2   7     1291.23     1412.91     44.02 o 
  -7   2   7     1028.04      989.54     41.71 o 
  -6   2   7      180.06      100.17     15.48 o 
  -5   2   7      477.24      640.32     19.55 o 
  -4   2   7     7752.49     8035.72     51.01 o 
  -3   2   7     2137.73     2400.88     29.43 o 
  -2   2   7     2670.80     2759.31     24.07 o 
  -1   2   7     6945.15     7833.60     36.11 o 
   0   2   7     2266.44     2126.19     18.56 o 
   1   2   7       82.98       51.37      5.71 o 
   2   2   7     1964.00     2195.06     19.50 o 
   3   2   7    13076.38    12962.06     57.93 o 
   4   2   7       19.67       78.90     12.34 o 
   5   2   7     1040.10     1101.19     21.37 o 
   6   2   7        6.18       -7.19     15.11 o 
   7   2   7      168.08      185.07     19.40 o 
   8   2   7      317.05      352.58     28.07 o 
   9   2   7      175.49      150.34     25.20 o 
  10   2   7     1550.46     1548.02     39.91 o 
  11   2   7     1343.80     1414.50     42.01 o 
  12   2   7        2.30      -18.87     27.94 o 
  13   2   7     1713.89     1851.22     49.05 o 
  14   2   7        0.04      -35.49     35.49 o 
  15   2   7      424.49      440.89     48.80 o 
  16   2   7        7.76        3.32     31.54 o 
 -17   3   7      115.28       60.87     59.31 o 
 -16   3   7     2621.51     2984.88     93.15 o 
 -15   3   7       77.99      131.96     55.86 o 
 -14   3   7      422.24      357.64     61.79 o 
 -13   3   7      514.04      509.98     65.37 o 
 -12   3   7     1079.98     1156.32     61.81 o 
 -11   3   7        6.23       34.66     30.83 o 
 -10   3   7        9.42       30.50     33.64 o 
  -9   3   7      558.29      602.41     40.41 o 
  -8   3   7     4989.65     4571.55     56.70 o 
  -7   3   7     1412.99     1580.71     38.10 o 
  -6   3   7     8030.48     8280.99     54.71 o 
  -5   3   7      709.19      739.82     24.49 o 
  -4   3   7        3.56        6.82     13.99 o 
  -3   3   7    10260.51    11452.99     68.35 o 
  -2   3   7     4002.67     4434.17     28.95 o 
  -1   3   7    14769.81    16011.32     64.03 o 
   0   3   7      822.70      624.28      9.68 o 
   1   3   7     1146.13     1112.85     12.99 o 
   2   3   7     1256.11     1068.46     13.76 o 
   3   3   7     2099.39     1982.50     20.32 o 
   4   3   7    14859.22    15357.43     70.26 o 
   5   3   7     3160.15     3421.81     35.35 o 
   6   3   7      469.38      444.35     23.14 o 
   7   3   7     1909.89     1890.58     33.63 o 
   8   3   7      578.08      670.41     28.46 o 
   9   3   7      300.82      236.82     27.84 o 
  10   3   7      213.28      232.45     29.06 o 
  11   3   7      568.37      500.18     34.10 o 
  12   3   7     1339.60     1506.43     43.35 o 
  13   3   7      113.79      112.10     31.60 o 
  14   3   7      109.49      133.86     38.55 o 
  15   3   7      685.48      694.41     49.07 o 
  16   3   7     1131.45     1006.76    107.62 o 
 -17   4   7       11.56      -22.12     64.99 o 
 -16   4   7        1.61      -58.64     58.64 o 
 -15   4   7      418.84      327.27     52.94 o 
 -14   4   7     1077.99     1181.25     59.72 o 
 -13   4   7       30.49        3.96     35.54 o 
 -12   4   7     3170.42     3130.23     70.18 o 
 -11   4   7      190.31      220.14     36.89 o 
 -10   4   7      968.22     1004.60     50.70 o 
  -9   4   7     4361.94     4455.86     60.89 o 
  -8   4   7      557.82      706.26     39.06 o 
  -7   4   7     1734.03     1845.09     29.50 o 
  -6   4   7        7.32        9.37     13.99 o 
  -5   4   7     2062.59     2142.98     27.63 o 
  -4   4   7     9779.51     9989.49     54.81 o 
  -3   4   7      119.30      179.50     11.54 o 
  -2   4   7     7778.67     7365.41     51.50 o 
  -1   4   7     1412.69     1517.91     11.44 o 
   0   4   7     1870.87     1556.48     13.72 o 
   1   4   7        9.89       22.64      5.35 o 
   2   4   7     6198.11     5996.86     32.10 o 
   3   4   7      279.32      297.74     12.87 o 
   4   4   7      689.87      783.95     16.11 o 
   5   4   7      401.70      493.14     20.31 o 
   6   4   7      216.38      237.02     19.92 o 
   7   4   7     3263.58     3499.04     39.85 o 
   8   4   7       13.05        9.93     16.33 o 
   9   4   7     2408.76     2501.65     42.93 o 
  10   4   7     3031.88     3102.59     53.97 o 
  11   4   7      164.67      136.95     31.90 o 
  12   4   7      808.16      833.33     45.95 o 
  13   4   7      140.42      159.42     36.93 o 
  14   4   7      304.48      287.23     49.10 o 
  15   4   7      306.82      270.02     43.72 o 
  16   4   7       20.00       37.28     39.59 o 
 -17   5   7      241.59      125.26     61.84 o 
 -16   5   7      331.03      294.12     77.24 o 
 -15   5   7      185.79      112.85     50.57 o 
 -14   5   7      296.31      341.92     48.69 o 
 -13   5   7     1099.49     1202.35     55.94 o 
 -12   5   7       25.72        7.49     29.12 o 
 -11   5   7     1963.66     1850.44    104.52 o 
 -10   5   7      141.97      163.42     36.94 o 
  -9   5   7       99.59      126.16     32.18 o 
  -8   5   7     7314.72     7117.02     78.53 o 
  -7   5   7       97.42      154.19     15.86 o 
  -6   5   7     1935.33     1811.11     31.92 o 
  -5   5   7     4255.16     4264.78     36.26 o 
  -4   5   7     6495.90     6680.85     43.12 o 
  -3   5   7       30.88       53.52     11.85 o 
  -2   5   7     3394.33     3733.56     26.16 o 
  -1   5   7     2487.86     2854.15     29.42 o 
   0   5   7     7384.78     7670.99     47.05 o 
   1   5   7     3591.16     3775.84     19.40 o 
   2   5   7     3796.54     3854.21     24.51 o 
   3   5   7     7116.56     8009.84     41.98 o 
   4   5   7     6417.05     6267.55     38.07 o 
   5   5   7     1598.78     1861.82     24.65 o 
   6   5   7     4422.88     4617.36     53.41 o 
   7   5   7     3764.94     4040.60     44.73 o 
   8   5   7     1239.86     1246.11     32.88 o 
   9   5   7       95.95       99.56     24.06 o 
  10   5   7     5106.03     5176.46     57.25 o 
  11   5   7     1632.56     1559.82     44.04 o 
  12   5   7     3025.29     2900.86     52.40 o 
  13   5   7      208.62      185.25     35.62 o 
  14   5   7      527.45      494.67     48.78 o 
  15   5   7      132.76      103.36     39.89 o 
  16   5   7     1035.27      938.01     62.56 o 
 -17   6   7       27.11      -22.39     61.18 o 
 -16   6   7      333.30      191.56     72.35 o 
 -15   6   7        1.77       14.81     45.92 o 
 -14   6   7     1869.41     1879.14     70.78 o 
 -13   6   7       22.51       75.99     53.82 o 
 -12   6   7      914.39     1018.55     49.80 o 
 -11   6   7       50.88       41.89     43.06 o 
 -10   6   7      356.70      404.44     36.65 o 
  -9   6   7     3389.79     3428.84     69.38 o 
  -8   6   7      861.82      913.44     27.31 o 
  -7   6   7     1287.01     1306.26     24.59 o 
  -6   6   7      279.64      271.62     18.33 o 
  -5   6   7     2467.81     2500.83     29.29 o 
  -4   6   7      613.10      548.38     14.71 o 
  -3   6   7       33.21       37.71      7.66 o 
  -2   6   7     1674.89     1675.00     17.19 o 
  -1   6   7       23.20       -7.04     15.64 o 
   0   6   7      109.50       90.57     14.05 o 
   1   6   7     3108.42     3225.08     32.05 o 
   2   6   7      545.44      543.04     10.59 o 
   3   6   7     3375.71     3055.80     22.99 o 
   4   6   7      475.83      512.00     17.22 o 
   5   6   7     7774.38     7312.21     45.88 o 
   6   6   7     2387.25     2534.10     30.67 o 
   7   6   7      179.12      174.08     19.31 o 
   8   6   7      695.14      657.83     28.39 o 
   9   6   7       10.45        7.01     19.77 o 
  10   6   7       59.85       53.77     25.03 o 
  11   6   7     3986.09     3837.30     61.27 o 
  12   6   7       88.67       85.55     30.76 o 
  13   6   7      125.42      131.31     34.83 o 
  14   6   7      134.81      104.23     34.52 o 
  15   6   7      165.06      173.34     41.43 o 
  16   6   7       54.64       44.03     39.32 o 
 -17   7   7       21.99       22.52     46.21 o 
 -16   7   7        1.57       24.44     43.28 o 
 -15   7   7       70.21       59.40     55.05 o 
 -14   7   7       66.52       18.39     36.05 o 
 -13   7   7      534.07      489.42     47.61 o 
 -12   7   7        7.49       14.69     30.96 o 
 -11   7   7      492.15      501.64     43.73 o 
 -10   7   7      167.14      193.21     36.06 o 
  -9   7   7        5.07       -0.73     17.45 o 
  -8   7   7     1329.31     1405.31     28.89 o 
  -7   7   7     1600.02     1701.65     26.09 o 
  -6   7   7     1783.52     1772.67     24.17 o 
  -5   7   7      576.28      472.22     31.75 o 
  -4   7   7     1069.03     1128.01     18.56 o 
  -3   7   7     3630.86     3713.91     21.59 o 
  -2   7   7     8617.98     9587.46     60.19 o 
  -1   7   7     8949.86     9091.13    102.29 o 
   0   7   7     2961.79     3311.71     29.59 o 
   1   7   7      129.95      254.77     18.64 o 
   2   7   7      115.51      101.61      6.27 o 
   3   7   7     1662.26     1717.16     17.60 o 
   4   7   7    10392.55    10546.71     71.74 o 
   5   7   7      170.83      162.04     15.05 o 
   6   7   7     4521.24     4625.38     42.20 o 
   7   7   7      228.20      271.88     28.11 o 
   8   7   7      844.45      923.06     32.50 o 
   9   7   7     1218.12     1421.64     41.41 o 
  10   7   7      802.74      803.42     38.37 o 
  11   7   7     1114.09     1176.52     47.93 o 
  12   7   7      536.20      516.84     38.77 o 
  13   7   7      112.23      123.65     35.06 o 
  14   7   7      513.70      479.68     99.76 o 
  15   7   7       23.81       52.42     37.46 o 
  16   7   7       36.72       23.23     36.37 o 
 -17   8   7       33.72      -21.69     47.05 o 
 -16   8   7      125.17       59.17     54.26 o 
 -15   8   7      113.30       76.08     43.96 o 
 -14   8   7      157.81      181.87     43.78 o 
 -13   8   7       79.05       43.50     40.66 o 
 -12   8   7     3842.42     4121.35     76.61 o 
 -11   8   7       21.29       36.02     33.51 o 
 -10   8   7      115.14      113.11     16.68 o 
  -9   8   7     2496.49     2493.07     49.21 o 
  -8   8   7       92.33       77.10     17.06 o 
  -7   8   7     2871.04     2899.98     33.88 o 
  -6   8   7      351.70      347.77     18.34 o 
  -5   8   7      247.07      251.74     15.37 o 
  -4   8   7        0.49       -3.66      6.75 o 
  -3   8   7     2212.84     2276.30     19.49 o 
  -2   8   7      452.27      472.16     16.49 o 
  -1   8   7      473.48      435.81     18.51 o 
   0   8   7      282.10      317.48     16.22 o 
   1   8   7    11464.81    11903.79     70.98 o 
   2   8   7      889.59      858.97     17.19 o 
   3   8   7     5983.25     5819.57     32.58 o 
   4   8   7      687.43      747.76     18.56 o 
   5   8   7     3382.77     3266.91     32.69 o 
   6   8   7      582.42      672.32     21.80 o 
   7   8   7     3731.03     3977.36     45.40 o 
   8   8   7        9.03        0.67     16.64 o 
   9   8   7        6.01       11.85     21.19 o 
  10   8   7        2.53        1.67     21.55 o 
  11   8   7      673.41      740.28     40.77 o 
  12   8   7      146.59      132.74     32.82 o 
  13   8   7     3523.81     3474.43     78.86 o 
  14   8   7       63.02       60.03     37.67 o 
  15   8   7     1107.14     1193.24     60.97 o 
  16   8   7       14.66       38.49     38.08 o 
 -16   9   7        0.41        6.55     46.04 o 
 -15   9   7        5.70       15.26     38.34 o 
 -14   9   7       96.10       43.52     40.50 o 
 -13   9   7       78.18      116.60     52.82 o 
 -12   9   7       82.67      104.38     35.99 o 
 -11   9   7      583.17      655.88     41.69 o 
 -10   9   7      802.89      721.99     41.80 o 
  -9   9   7     2259.25     2094.28     48.50 o 
  -8   9   7      317.87      314.73     26.31 o 
  -7   9   7     1888.56     1888.51     40.24 o 
  -6   9   7      223.47      219.60     29.93 o 
  -5   9   7      936.43      911.52     25.45 o 
  -4   9   7      770.56      775.68     24.34 o 
  -3   9   7      276.08      156.64      7.74 o 
  -2   9   7     6214.63     6884.37     37.29 o 
  -1   9   7     1650.83     1360.13     35.90 o 
   0   9   7      249.00      309.96     16.93 o 
   1   9   7     2669.09     2656.36     32.94 o 
   2   9   7      879.85      840.11     12.90 o 
   3   9   7        3.51        3.20      7.72 o 
   4   9   7      162.63      205.88     13.11 o 
   5   9   7     3713.57     3828.93     35.46 o 
   6   9   7     1124.70      974.83     24.86 o 
   7   9   7     1753.68     2033.99     34.72 o 
   8   9   7        9.07        6.57     17.60 o 
   9   9   7     2061.12     2225.65     45.34 o 
  10   9   7     2893.18     2849.13     52.05 o 
  11   9   7      438.29      473.46     35.26 o 
  12   9   7     2393.72     2473.63     54.08 o 
  13   9   7        1.04       23.58     33.08 o 
  14   9   7        9.32        6.68     36.10 o 
  15   9   7      119.46      127.56     49.70 o 
 -16  10   7      107.46      114.89     51.37 o 
 -15  10   7      354.04      259.28     78.82 o 
 -14  10   7      310.12      259.30     59.12 o 
 -13  10   7      483.25      534.87     53.17 o 
 -12  10   7        5.31       17.33     15.13 o 
 -11  10   7       55.07       58.22     18.91 o 
 -10  10   7       10.54       12.89     14.84 o 
  -9  10   7      285.72      271.57     16.25 o 
  -8  10   7     3339.66     3202.42     39.47 o 
  -7  10   7      707.93      737.43     25.94 o 
  -6  10   7      815.77      794.36     31.90 o 
  -5  10   7     2120.93     2075.16     36.80 o 
  -4  10   7      654.27      618.71     17.27 o 
  -3  10   7       10.82       11.15      6.77 o 
  -2  10   7     1913.24     1821.13     17.06 o 
  -1  10   7       33.38       41.17     13.90 o 
   0  10   7     1760.59     1785.53     28.26 o 
   1  10   7     8607.64     8708.13     65.62 o 
   2  10   7     1266.67     1535.30     12.53 o 
   3  10   7     5887.19     5935.94     47.92 o 
   4  10   7       12.89       22.99     12.70 o 
   5  10   7     3051.38     2776.83     32.61 o 
   6  10   7     1913.15     1878.85     31.97 o 
   7  10   7      405.40      462.62     24.87 o 
   8  10   7       32.06       68.70     23.55 o 
   9  10   7     6697.39     6608.78     72.30 o 
  10  10   7       39.58       35.54     28.34 o 
  11  10   7      197.26      208.42     40.58 o 
  12  10   7       30.05       68.12     32.88 o 
  13  10   7       51.85       74.53     37.01 o 
  14  10   7        0.88        6.61     30.02 o 
  15  10   7       39.54       55.94     40.35 o 
 -16  11   7     1349.38     1425.45     74.66 o 
 -15  11   7      975.48     1022.46     89.80 o 
 -14  11   7      132.19      166.32     45.14 o 
 -13  11   7      402.08      367.36     26.94 o 
 -12  11   7       28.88       16.89     15.13 o 
 -11  11   7      200.01      148.86     20.77 o 
 -10  11   7     1717.37     1853.10     53.70 o 
  -9  11   7     1660.94     1727.85     48.95 o 
  -8  11   7     1610.07     1612.86     56.81 o 
  -7  11   7      330.01      298.10     29.65 o 
  -6  11   7     1423.32     1540.78     43.34 o 
  -5  11   7     3106.17     3333.26     38.84 o 
  -4  11   7      844.06      877.63     23.11 o 
  -3  11   7     2145.78     1724.99     17.36 o 
  -2  11   7      256.63      318.17     15.76 o 
  -1  11   7     1993.48     2028.87     35.66 o 
   0  11   7      317.21      286.49     17.58 o 
   1  11   7        7.97       19.87     18.48 o 
   2  11   7      347.74      292.70     11.45 o 
   3  11   7      248.86      208.67     14.55 o 
   4  11   7     1005.77      988.01     18.51 o 
   5  11   7     1200.74     1214.52     26.63 o 
   6  11   7     3071.53     3010.34     37.76 o 
   7  11   7      998.87     1016.28     29.40 o 
   8  11   7      559.70      620.01     35.69 o 
   9  11   7     1346.74     1255.17     39.04 o 
  10  11   7      326.38      277.64     30.35 o 
  11  11   7      251.12      294.39     33.17 o 
  12  11   7     1106.42     1156.97     54.86 o 
  13  11   7       69.48      105.22     39.86 o 
  14  11   7      188.11      206.25     47.45 o 
  15  11   7        3.57       20.84     36.26 o 
 -16  12   7       22.53      -19.16     57.14 o 
 -15  12   7      126.83      100.97     60.51 o 
 -14  12   7     1197.79     1270.04     85.00 o 
 -13  12   7        4.23       -1.29     38.34 o 
 -12  12   7     3492.83     3745.75    101.79 o 
 -11  12   7       65.98       35.55     40.27 o 
 -10  12   7      509.47      546.91     43.61 o 
  -9  12   7        2.40       -6.51     26.67 o 
  -8  12   7      504.56      506.44     33.48 o 
  -7  12   7      927.55      994.20     33.60 o 
  -6  12   7      435.91      474.84     29.69 o 
  -5  12   7       44.14       48.18     16.37 o 
  -4  12   7     3138.60     3073.12     39.36 o 
  -3  12   7        0.81        2.96      8.02 o 
  -2  12   7     2581.39     2508.59     24.28 o 
  -1  12   7      212.73      282.44     21.09 o 
   0  12   7      976.60      999.41     27.34 o 
   1  12   7       12.76       12.33      5.72 o 
   2  12   7     1972.78     2017.22     17.10 o 
   3  12   7     2698.38     2792.70     32.22 o 
   4  12   7       86.23       89.32     16.38 o 
   5  12   7       36.05       14.80     14.10 o 
   6  12   7     1293.99     1426.16     33.61 o 
   7  12   7      148.58      178.49     20.55 o 
   8  12   7       61.29       55.96     21.48 o 
   9  12   7        4.47       -2.22     22.07 o 
  10  12   7     1817.09     1754.93    119.39 o 
  11  12   7      671.10      685.77     38.49 o 
  12  12   7     1522.88     1525.19     48.59 o 
  13  12   7       95.57      103.57     37.10 o 
  14  12   7        0.65       16.70     31.67 o 
  15  12   7        0.81       22.48     34.73 o 
 -16  13   7      385.51      147.68    138.94 o 
 -15  13   7      595.04      719.99     95.01 o 
 -14  13   7       49.75       84.04     48.09 o 
 -13  13   7     3654.14     3745.44    104.17 o 
 -12  13   7       21.54       34.07     37.73 o 
 -11  13   7      108.62      125.83     38.05 o 
 -10  13   7     2594.86     2648.94     78.76 o 
  -9  13   7      146.34      156.78     32.67 o 
  -8  13   7     6332.72     6475.53     79.96 o 
  -7  13   7     2877.59     2971.67     53.18 o 
  -6  13   7     2950.61     2987.09     70.98 o 
  -5  13   7       67.65       42.94     14.34 o 
  -4  13   7     1053.84     1071.24     22.50 o 
  -3  13   7       31.06       11.24      7.90 o 
  -2  13   7     1028.91     1116.68     21.71 o 
  -1  13   7     4373.20     4566.44     29.50 o 
   0  13   7        6.44        5.83      5.68 o 
   1  13   7       59.11       87.78      8.02 o 
   2  13   7     3519.21     3492.31     31.40 o 
   3  13   7      669.15      635.43     17.61 o 
   4  13   7     7036.96     7034.64     56.76 o 
   5  13   7       10.91       14.89     14.57 o 
   6  13   7     1531.59     1587.80     30.93 o 
   7  13   7      212.89      203.74     23.35 o 
   8  13   7      143.60      198.02     26.81 o 
   9  13   7      295.64      254.93     28.63 o 
  10  13   7      372.29      372.38     36.10 o 
  11  13   7       48.08       65.80     33.94 o 
  12  13   7      767.49      838.72     47.65 o 
  13  13   7      365.03      338.73     44.38 o 
  14  13   7      135.21      123.71     42.58 o 
  15  13   7      217.12      180.81     44.41 o 
 -15  14   7      627.76      646.93     68.91 o 
 -14  14   7      624.32      714.99     87.38 o 
 -13  14   7       73.16       66.07     51.68 o 
 -12  14   7     2503.54     2721.30     73.10 o 
 -11  14   7     3030.61     3172.17     79.49 o 
 -10  14   7     2307.94     2266.07     58.94 o 
  -9  14   7     2322.89     2352.01     61.26 o 
  -8  14   7      614.94      665.36     39.90 o 
  -7  14   7      511.22      473.85     40.44 o 
  -6  14   7      484.35      555.42     89.09 o 
  -5  14   7      540.00      593.53     22.18 o 
  -4  14   7       41.26       27.27     11.54 o 
  -3  14   7      126.01      126.66      8.53 o 
  -2  14   7     3959.75     3944.17     32.11 o 
  -1  14   7     3809.60     3895.28     26.68 o 
   0  14   7     6376.84     6657.90     62.06 o 
   1  14   7     3861.46     3780.88     31.05 o 
   2  14   7        2.64        1.25      9.60 o 
   3  14   7     1110.12     1159.19     22.15 o 
   4  14   7      226.24      237.08     22.63 o 
   5  14   7      279.00      283.96     24.00 o 
   6  14   7      256.70      300.79     23.22 o 
   7  14   7      105.32      107.14     23.20 o 
   8  14   7     2809.17     2767.98     44.24 o 
   9  14   7      202.62      223.37     37.09 o 
  10  14   7     1945.37     1957.97     50.79 o 
  11  14   7       35.03       55.87     28.26 o 
  12  14   7      886.82      884.25     44.27 o 
  13  14   7      597.22      568.89     46.77 o 
  14  14   7       17.49       19.66     33.18 o 
 -15  15   7       18.85       37.23     53.15 o 
 -14  15   7      565.25      686.23     84.90 o 
 -13  15   7      895.84      976.33     61.81 o 
 -12  15   7        3.53      -16.41     35.99 o 
 -11  15   7     8500.97     9013.76    123.31 o 
 -10  15   7     1312.26     1414.39     68.32 o 
  -9  15   7     6097.62     6181.41    130.94 o 
  -8  15   7     9096.18     9234.75    165.41 o 
  -7  15   7     6023.92     6052.97     84.05 o 
  -6  15   7      829.62      938.56     32.69 o 
  -5  15   7     2483.77     2413.98     44.34 o 
  -4  15   7       73.06       64.90     13.72 o 
  -3  15   7      448.99      459.16     13.56 o 
  -2  15   7       57.72       23.79      9.84 o 
  -1  15   7       10.96       16.95      9.99 o 
   0  15   7      254.89      251.69     12.00 o 
   1  15   7     1378.87     1400.53     19.82 o 
   2  15   7      704.90      644.16     13.80 o 
   3  15   7        5.81        9.22     11.53 o 
   4  15   7      685.37      650.47     24.90 o 
   5  15   7      143.24      157.77     26.26 o 
   6  15   7      727.08      750.48     31.91 o 
   7  15   7      225.67      199.55     24.24 o 
   8  15   7     1894.23     1978.43     43.79 o 
   9  15   7     2168.07     2165.87     48.91 o 
  10  15   7       72.39       19.66     27.38 o 
  11  15   7       96.29       97.87     33.47 o 
  12  15   7      173.70      175.95     41.74 o 
  13  15   7       79.92       77.97     36.07 o 
  14  15   7     1157.58     1292.06     56.43 o 
 -15  16   7       54.69       10.55     63.32 o 
 -14  16   7       37.61       23.02     52.72 o 
 -13  16   7       94.55      129.56     55.37 o 
 -12  16   7      585.01      497.22     51.24 o 
 -11  16   7       20.73       20.37     34.88 o 
 -10  16   7      512.89      506.71     48.36 o 
  -9  16   7      228.16      303.89     50.46 o 
  -8  16   7      230.14      235.32     39.78 o 
  -7  16   7     7383.03     7554.71     81.23 o 
  -6  16   7     6995.54     6752.81     63.79 o 
  -5  16   7     1629.67     1684.69     35.30 o 
  -4  16   7     1131.93     1021.52     54.54 o 
  -3  16   7     1471.06     1367.04     16.45 o 
  -2  16   7     1210.72     1179.48     23.88 o 
  -1  16   7       39.79       39.55     11.68 o 
   0  16   7     1647.26     1714.77     22.40 o 
   1  16   7     1376.46     1358.60     39.58 o 
   2  16   7       23.40       19.66     11.39 o 
   3  16   7     2975.76     3179.97     35.79 o 
   4  16   7      394.65      438.67     18.36 o 
   5  16   7     7404.30     7604.26     67.14 o 
   6  16   7     1355.14     1290.58     40.32 o 
   7  16   7     1229.85     1304.62     36.98 o 
   8  16   7     1272.67     1266.57     55.79 o 
   9  16   7      148.21      173.63     28.05 o 
  10  16   7     1221.86     1274.96     54.85 o 
  11  16   7      634.47      685.16     42.54 o 
  12  16   7      439.61      406.63     41.78 o 
  13  16   7      639.45      677.34     50.45 o 
  14  16   7       84.09       65.16     37.97 o 
 -14  17   7      945.59      912.30     72.79 o 
 -13  17   7      954.66      955.51    101.58 o 
 -12  17   7      191.28      220.95     54.24 o 
 -11  17   7      216.13      243.21     41.60 o 
 -10  17   7       32.48       -2.63     26.11 o 
  -9  17   7      310.04      321.58     44.21 o 
  -8  17   7      560.82      618.30     50.59 o 
  -7  17   7     2350.09     2311.93     43.27 o 
  -6  17   7     4717.97     4814.04     54.17 o 
  -5  17   7     2032.45     1979.31     42.09 o 
  -4  17   7        2.28        8.65     12.54 o 
  -3  17   7     6619.58     6558.46     42.62 o 
  -2  17   7      604.26      652.33     23.05 o 
  -1  17   7     1616.67     1823.53     76.44 o 
   0  17   7       14.79       14.06      9.27 o 
   1  17   7       15.52       38.75     13.27 o 
   2  17   7        8.54       18.21     13.37 o 
   3  17   7     1251.19     1271.39     23.90 o 
   4  17   7      382.15      419.31     20.94 o 
   5  17   7       91.55       74.32     27.34 o 
   6  17   7      659.66      676.44     30.71 o 
   7  17   7      922.56     1050.25     45.61 o 
   8  17   7      117.19      112.82     27.13 o 
   9  17   7     1449.05     1410.13     77.56 o 
  10  17   7      705.57      615.03     39.88 o 
  11  17   7      560.46      614.24     43.93 o 
  12  17   7      128.46      102.32     43.54 o 
  13  17   7       61.98       30.26     35.37 o 
  14  17   7      425.12      235.58     60.84 o 
 -14  18   7       11.74        2.99     46.74 o 
 -13  18   7       47.31       84.35     45.22 o 
 -12  18   7        6.99       29.91     37.20 o 
 -11  18   7      373.01      362.35     50.52 o 
 -10  18   7     2278.77     2393.50     76.90 o 
  -9  18   7      375.38      392.79     42.60 o 
  -8  18   7        0.06       31.85     26.01 o 
  -7  18   7      777.07      767.04     41.88 o 
  -6  18   7      482.17      602.27     43.70 o 
  -5  18   7      867.21      937.84     27.52 o 
  -4  18   7     1107.66     1212.20     28.95 o 
  -3  18   7       30.10       30.99     11.97 o 
  -2  18   7       46.44       42.53     14.18 o 
  -1  18   7     3194.05     3047.71     28.65 o 
   0  18   7     3842.42     3875.27     37.91 o 
   1  18   7     6155.71     5700.74     54.73 o 
   2  18   7     1619.14     1617.38     23.57 o 
   3  18   7       93.89      101.42     17.68 o 
   4  18   7     2535.95     2643.58     36.67 o 
   5  18   7      132.07      114.54     18.18 o 
   6  18   7      740.84      842.63     38.47 o 
   7  18   7      282.30      370.63     31.49 o 
   8  18   7      197.79      170.54     31.65 o 
   9  18   7        5.05        7.09     29.57 o 
  10  18   7        9.06       14.31     31.68 o 
  11  18   7     3376.51     3448.23     64.64 o 
  12  18   7        9.09       21.03     29.47 o 
  13  18   7      982.31     1107.31     53.41 o 
 -14  19   7        3.48        3.14     45.89 o 
 -13  19   7      304.68      309.70     57.22 o 
 -12  19   7      736.09      713.34     66.78 o 
 -11  19   7      332.23      356.96     45.98 o 
 -10  19   7       56.17       18.11     34.33 o 
  -9  19   7       29.36       -2.97     27.01 o 
  -8  19   7     2908.40     2745.23     57.50 o 
  -7  19   7       79.52       44.43     23.13 o 
  -6  19   7     5910.78     6029.07     90.14 o 
  -5  19   7      604.54      617.50     27.22 o 
  -4  19   7      269.21      270.55     31.39 o 
  -3  19   7       65.88       65.62     14.57 o 
  -2  19   7     7953.03     7837.74     61.78 o 
  -1  19   7      171.15      152.95     15.74 o 
   0  19   7      624.80      668.77     29.31 o 
   1  19   7     1546.12     1653.57     36.50 o 
   2  19   7     1409.33     1492.65     25.06 o 
   3  19   7     1216.44     1121.61     25.64 o 
   4  19   7     5666.44     6099.25     53.51 o 
   5  19   7      155.75      245.01     28.44 o 
   6  19   7     4030.78     4121.20     69.28 o 
   7  19   7      933.16      911.10     41.15 o 
   8  19   7      422.34      476.10     37.17 o 
   9  19   7        4.90        1.81     26.46 o 
  10  19   7       15.17       -0.17     24.27 o 
  11  19   7      113.88       99.15     43.41 o 
  12  19   7      552.04      493.61     63.83 o 
  13  19   7       17.76       29.82     35.61 o 
 -13  20   7       62.03       81.38     49.44 o 
 -12  20   7      912.68     1031.59    100.32 o 
 -11  20   7      180.24      169.83     42.55 o 
 -10  20   7      419.92      425.33     56.08 o 
  -9  20   7      193.26      208.32     39.13 o 
  -8  20   7      151.47      108.52     30.96 o 
  -7  20   7      616.84      785.98     54.56 o 
  -6  20   7     1422.58     1307.54     35.44 o 
  -5  20   7       18.01       20.49     24.26 o 
  -4  20   7      484.19      500.91     26.92 o 
  -3  20   7     2149.46     2234.38     54.95 o 
  -2  20   7     3658.83     3897.86     39.25 o 
  -1  20   7     1204.54     1264.68     22.96 o 
   0  20   7        5.58       22.16     14.57 o 
   1  20   7     1790.82     1852.74     31.69 o 
   2  20   7        4.18       17.50     15.12 o 
   3  20   7      935.36     1005.20     27.89 o 
   4  20   7     1994.56     2024.14     35.01 o 
   5  20   7     1021.07     1107.48     30.54 o 
   6  20   7      189.67      205.84     23.94 o 
   7  20   7      244.56      304.32     35.19 o 
   8  20   7     1133.75     1215.06     48.37 o 
   9  20   7     1095.29     1150.56     52.55 o 
  10  20   7      968.31     1074.09     56.93 o 
  11  20   7       86.95       80.85     38.30 o 
  12  20   7       57.65      101.75     50.21 o 
 -13  21   7        0.16        5.62     40.23 o 
 -12  21   7       68.92       27.31     56.96 o 
 -11  21   7       24.89       79.89     41.57 o 
 -10  21   7     2495.87     2605.77     90.78 o 
  -9  21   7        8.69       14.61     25.65 o 
  -8  21   7       59.30       46.70     25.96 o 
  -7  21   7      139.89      113.06     32.17 o 
  -6  21   7      769.64      762.80     34.79 o 
  -5  21   7        2.53        6.41     18.25 o 
  -4  21   7     1634.01     1623.57     35.24 o 
  -3  21   7      187.17      173.98     12.95 o 
  -2  21   7       65.74       67.75     18.40 o 
  -1  21   7     3310.60     3457.48     35.65 o 
   0  21   7     5642.15     5466.02     67.55 o 
   1  21   7        4.93       11.27     12.58 o 
   2  21   7     2340.53     2382.26     35.53 o 
   3  21   7      521.43      583.18     22.89 o 
   4  21   7      696.36      876.68     28.30 o 
   5  21   7      718.40      692.95     27.82 o 
   6  21   7       12.16       15.52     21.80 o 
   7  21   7      262.16      272.31     40.64 o 
   8  21   7       20.26       18.04     29.40 o 
   9  21   7       13.42       22.64     38.62 o 
  10  21   7      172.58      129.39     43.71 o 
  11  21   7      424.49      422.45     47.67 o 
  12  21   7      452.32      394.33     50.55 o 
 -12  22   7        8.60       27.44     42.44 o 
 -11  22   7      255.42      281.17     57.23 o 
 -10  22   7     1514.57     1607.91     92.36 o 
  -9  22   7      719.84      679.33     55.42 o 
  -8  22   7     1081.32      970.10     47.36 o 
  -7  22   7      336.23      301.08     50.76 o 
  -6  22   7      521.15      491.67     43.08 o 
  -5  22   7       26.19       12.51     22.12 o 
  -4  22   7     1189.00     1122.80     29.30 o 
  -3  22   7     1291.00     1243.44     45.16 o 
  -2  22   7      172.27      122.73     20.32 o 
  -1  22   7      500.42      438.71     20.68 o 
   0  22   7     2645.03     2663.66     38.78 o 
   1  22   7     1147.83     1103.65     27.15 o 
   2  22   7      790.50      702.77     26.23 o 
   3  22   7       19.71       24.39     22.37 o 
   4  22   7     1025.34     1050.02     29.99 o 
   5  22   7       47.30       53.87     24.93 o 
   6  22   7     2314.79     2342.60     46.43 o 
   7  22   7        6.04      -15.71     21.00 o 
   8  22   7      818.46      808.30     56.55 o 
   9  22   7      364.86      312.06     60.38 o 
  10  22   7       73.49       91.04     49.49 o 
  11  22   7        7.19       41.50     64.41 o 
  12  22   7      194.88      223.52     76.04 o 
 -12  23   7        1.01       34.44     53.03 o 
 -11  23   7      855.17      978.74     57.68 o 
 -10  23   7      437.54      325.89     82.64 o 
  -9  23   7      338.06      189.94     86.51 o 
  -8  23   7     1315.94     1363.29     78.43 o 
  -7  23   7       52.58       14.04     24.67 o 
  -6  23   7      836.85      918.39     52.14 o 
  -5  23   7      678.06      654.11     31.23 o 
  -4  23   7      981.86     1016.09     40.50 o 
  -3  23   7      346.90      305.93     20.56 o 
  -2  23   7      114.80       71.46     21.59 o 
  -1  23   7      184.35      177.56     18.81 o 
   0  23   7      191.01      196.47     20.44 o 
   1  23   7       68.56       46.90     16.67 o 
   2  23   7      850.00      860.40     31.66 o 
   3  23   7      193.05      153.45     24.54 o 
   4  23   7      116.12      133.41     24.66 o 
   5  23   7        2.29       12.05     21.93 o 
   6  23   7      307.40      335.52     28.84 o 
   7  23   7      259.68      263.31     28.21 o 
   8  23   7        3.07      -14.01     23.27 o 
   9  23   7       90.72      111.08     46.60 o 
  10  23   7       30.40       84.68     51.21 o 
  11  23   7      436.74      437.81     74.34 o 
 -11  24   7       74.64       38.07     46.74 o 
 -10  24   7       33.42       23.62     31.80 o 
  -9  24   7       65.65       53.52     33.13 o 
  -8  24   7        6.24       46.30     36.62 o 
  -7  24   7      664.92      723.38     38.54 o 
  -6  24   7        0.62      -25.59     25.59 o 
  -5  24   7      237.01      268.93     77.47 o 
  -4  24   7      365.05      336.20     41.98 o 
  -3  24   7       21.03       19.32     40.77 o 
  -2  24   7     2849.45     2772.17     39.68 o 
  -1  24   7      219.54      194.36     19.83 o 
   0  24   7      754.47      818.03     28.01 o 
   1  24   7     5980.18     6064.63     68.39 o 
   2  24   7       33.24       51.04     22.52 o 
   3  24   7      635.71      722.40     27.90 o 
   4  24   7      499.34      590.52     44.18 o 
   5  24   7       16.78       38.74     27.25 o 
   6  24   7        6.58       23.88     21.87 o 
   7  24   7        1.60      -21.37     25.21 o 
   8  24   7      958.27      979.48     49.78 o 
   9  24   7      347.99      270.39     42.58 o 
  10  24   7      229.55      235.10     55.15 o 
 -11  25   7       15.57       23.04     33.89 o 
 -10  25   7       69.41       31.23     38.62 o 
  -9  25   7       15.29       14.15     28.33 o 
  -8  25   7      253.87      134.56    106.04 o 
  -7  25   7      852.32      670.56     41.28 o 
  -6  25   7      511.20      609.34     37.19 o 
  -5  25   7      889.89      899.53     63.71 o 
  -4  25   7     1674.80     1449.21     74.08 o 
  -3  25   7      606.79      498.14    105.91 o 
  -2  25   7       87.81       74.30     17.99 o 
  -1  25   7     2398.53     2236.18     39.04 o 
   0  25   7       88.44      121.10     21.76 o 
   1  25   7     2378.98     2497.34     55.35 o 
   2  25   7      781.01      629.51     29.10 o 
   3  25   7      241.29      194.50     32.42 o 
   4  25   7     2491.74     2462.94     56.35 o 
   5  25   7      435.41      439.18     32.83 o 
   6  25   7       76.43       52.92     24.63 o 
   7  25   7     2092.58     1997.90     48.23 o 
   8  25   7      334.29      344.64     43.45 o 
   9  25   7      224.62      272.10     39.52 o 
  10  25   7      335.84      273.15     47.00 o 
 -10  26   7      227.45      129.20     50.42 o 
  -9  26   7      191.58      103.92     40.43 o 
  -8  26   7       53.37       37.10     41.85 o 
  -7  26   7      648.86      638.72     41.79 o 
  -6  26   7       30.13       26.89     24.98 o 
  -5  26   7      945.15     1135.40     56.14 o 
  -4  26   7      298.15      319.51     47.99 o 
  -3  26   7        1.66       16.92     41.12 o 
  -2  26   7      473.72      544.39     64.13 o 
  -1  26   7      263.42      303.94     39.70 o 
   0  26   7      320.06      389.23     48.02 o 
   1  26   7      994.13      903.34     44.43 o 
   2  26   7      179.30      150.70     24.48 o 
   3  26   7      886.29      894.32     64.92 o 
   4  26   7     2522.31     2600.25     63.84 o 
   5  26   7     1142.54     1239.48     55.30 o 
   6  26   7        0.16       13.33     22.97 o 
   7  26   7       17.08       12.14     31.77 o 
   8  26   7       49.24       65.27     34.28 o 
   9  26   7      482.36      414.03     55.06 o 
  -9  27   7       37.85       64.78     45.37 o 
  -8  27   7       96.85       54.22     35.32 o 
  -7  27   7       46.69       26.99     33.13 o 
  -6  27   7      638.68      606.01     52.66 o 
  -5  27   7      518.23      512.89     65.95 o 
  -4  27   7      150.88      108.29     44.14 o 
  -3  27   7     1207.92     1228.97     64.61 o 
  -2  27   7      228.11      182.78     33.78 o 
  -1  27   7     2377.01     2375.50     46.95 o 
   0  27   7        1.73       -1.77     20.92 o 
   1  27   7     1179.14     1136.34     41.71 o 
   2  27   7      554.42      733.75     38.14 o 
   3  27   7       19.19        2.11     18.03 o 
   4  27   7      258.56      263.70     28.14 o 
   5  27   7       13.83       11.56     19.67 o 
   6  27   7        1.21       12.47     24.37 o 
   7  27   7      149.43      128.77     34.71 o 
   8  27   7      161.61      152.44     34.15 o 
  -8  28   7       70.96       60.33     56.08 o 
  -7  28   7      105.70       69.73     30.81 o 
  -6  28   7      198.55      119.78     46.42 o 
  -5  28   7      553.15      556.62     45.53 o 
  -4  28   7      229.12      235.11     84.28 o 
  -3  28   7       42.38       59.06     49.33 o 
  -2  28   7       51.78       27.46     26.40 o 
  -1  28   7       61.17       55.56     28.88 o 
   0  28   7     2276.88     2158.39     52.10 o 
   1  28   7       10.29       29.68     20.56 o 
   2  28   7      262.25      183.69     27.57 o 
   3  28   7      747.87      662.51    112.56 o 
   4  28   7      171.06      140.63     25.95 o 
   5  28   7     1060.09      983.88     75.10 o 
   6  28   7       34.12       37.52     29.59 o 
   7  28   7      491.32      353.94     56.46 o 
  -7  29   7       82.76       59.40     34.13 o 
  -6  29   7      804.36      862.76     64.01 o 
  -5  29   7        4.22       -9.30     36.22 o 
  -4  29   7      410.58      392.82     72.47 o 
  -3  29   7      411.44      366.48     95.93 o 
  -2  29   7      498.57      350.46     57.51 o 
  -1  29   7      783.17      669.41    220.69 o 
   0  29   7      175.84       63.01     31.56 o 
   1  29   7      315.92      142.44     92.65 o 
   3  29   7        1.27       -3.16     21.13 o 
   4  29   7      631.43      702.47     60.44 o 
   5  29   7      155.22      231.14     52.55 o 
   6  29   7      144.35      131.13     53.94 o 
  -6  30   7       12.18       -9.54     35.85 o 
  -5  30   7       31.64      -12.38     62.96 o 
  -4  30   7      432.93      481.87     80.43 o 
  -3  30   7       45.67       14.42     87.61 o 
   2  30   7        3.72       24.40     78.74 o 
   3  30   7        8.90       26.62    129.75 o 
   4  30   7      205.23      206.17     84.84 o 
   5  30   7      105.93      125.31     51.43 o 
  -4  31   7        6.71       78.74    104.24 o 
  -1  31   7      414.00      385.93    104.24 o 
   2  31   7      501.42      570.02    116.44 o 
 -16   0   8      971.64     1261.68     99.34 o 
 -14   0   8      371.72      371.78     70.98 o 
 -12   0   8     1475.98     1606.70     79.12 o 
 -10   0   8       12.62       52.13     52.99 o 
  -8   0   8     9088.03     9582.38    129.65 o 
  -6   0   8     3749.33     3507.48     45.50 o 
  -4   0   8    10327.39    10447.90    103.26 o 
  -2   0   8      263.42      262.33     14.30 o 
   0   0   8       19.47       19.88     10.86 o 
   2   0   8      380.09      272.33     15.38 o 
   4   0   8       38.00       51.70     15.67 o 
   6   0   8     2374.37     2048.22     44.01 o 
   8   0   8     2982.13     3072.78     76.01 o 
  10   0   8      754.35      892.31     48.22 o 
  12   0   8     1322.55     1392.95     78.43 o 
  14   0   8      441.00      376.68    146.73 o 
  16   0   8      187.14      115.57     55.19 o 
 -17   1   8       41.13      107.45     58.18 o 
 -16   1   8      308.25      393.30     69.35 o 
 -15   1   8        0.80      -39.37     45.50 o 
 -14   1   8      191.54      183.69     53.45 o 
 -13   1   8       11.24       21.15     36.60 o 
 -12   1   8     2355.88     2501.06     79.93 o 
 -11   1   8      741.48      731.64     43.89 o 
 -10   1   8     3524.74     3668.43     65.17 o 
  -9   1   8     1688.75     1703.08     50.03 o 
  -8   1   8       57.28       54.68     24.18 o 
  -7   1   8     3447.71     3402.87     42.09 o 
  -6   1   8     1953.12     2069.87     26.10 o 
  -5   1   8     2243.37     2194.78     26.50 o 
  -4   1   8     9631.23    10129.08     73.80 o 
  -3   1   8     2124.03     2345.51     29.93 o 
  -2   1   8     1501.65     1103.73     14.60 o 
  -1   1   8     2252.17     2482.71     19.93 o 
   0   1   8     2099.39     1989.80     21.69 o 
   1   1   8     1212.12     1120.94     12.27 o 
   2   1   8      976.51     1016.52     13.57 o 
   3   1   8      778.96      686.98     13.79 o 
   4   1   8     1077.13     1145.62     20.55 o 
   5   1   8       10.30       20.05     12.48 o 
   6   1   8      759.72      762.51     23.01 o 
   7   1   8     1474.51     1609.08     36.02 o 
   8   1   8      531.44      550.98     26.75 o 
   9   1   8        0.00       -5.53     21.13 o 
  10   1   8     2404.87     2469.77     48.33 o 
  11   1   8      138.66      159.43     32.25 o 
  12   1   8       79.23      118.90     31.42 o 
  13   1   8      263.73      223.98     54.39 o 
  14   1   8       66.71       36.22     38.00 o 
  15   1   8        9.80      -13.01     33.87 o 
  16   1   8       55.29       30.77     38.27 o 
 -17   2   8      126.98       78.41     53.32 o 
 -16   2   8        3.18       25.03     59.19 o 
 -15   2   8      782.92      710.92    166.14 o 
 -14   2   8     1698.82     1868.59     71.69 o 
 -13   2   8       87.76       86.11     42.89 o 
 -12   2   8       39.92       60.79     38.24 o 
 -11   2   8     2224.85     2317.84     72.67 o 
 -10   2   8     7049.48     7224.23     81.93 o 
  -9   2   8     2351.47     2269.00     51.92 o 
  -8   2   8     1042.40     1048.34     36.21 o 
  -7   2   8      235.03      351.98     24.38 o 
  -6   2   8       50.86       38.85     16.65 o 
  -5   2   8       56.17       64.41     13.07 o 
  -4   2   8     8826.65     9416.07     62.72 o 
  -3   2   8    12552.19    13011.45     79.01 o 
  -2   2   8        1.23       -1.93      7.65 o 
  -1   2   8    18358.34    18428.19     76.18 o 
   0   2   8      921.83     1037.35     14.40 o 
   1   2   8      107.62      189.87      8.60 o 
   2   2   8     2257.42     2251.54     19.16 o 
   3   2   8     2755.48     2824.19     23.67 o 
   4   2   8     1298.97     1119.81     18.98 o 
   5   2   8      429.01      429.56     19.74 o 
   6   2   8      230.63      374.03     20.58 o 
   7   2   8     7045.43     7094.65     55.15 o 
   8   2   8        5.77       -0.75     16.72 o 
   9   2   8      510.79      501.13     29.06 o 
  10   2   8        0.56        6.10     20.01 o 
  11   2   8       71.03       71.23     29.12 o 
  12   2   8      248.36      262.61     34.25 o 
  13   2   8        0.50       26.36     31.51 o 
  14   2   8      609.00      694.86     56.52 o 
  15   2   8       38.01        7.70     31.86 o 
  16   2   8      209.24       82.00     40.24 o 
 -17   3   8     1206.66     1310.77    101.31 o 
 -16   3   8       17.86       46.06     51.38 o 
 -15   3   8     1532.65     1640.03     78.85 o 
 -14   3   8       44.03       60.09     40.59 o 
 -13   3   8       19.50       38.02     48.18 o 
 -12   3   8      462.54      417.98     47.00 o 
 -11   3   8        9.67      -33.02     33.02 o 
 -10   3   8      494.61      516.25     41.39 o 
  -9   3   8     3777.32     4053.15     78.59 o 
  -8   3   8      494.29      536.54     35.95 o 
  -7   3   8       34.03       26.23     15.14 o 
  -6   3   8      551.63      638.91     27.85 o 
  -5   3   8     1621.52     1552.30     24.65 o 
  -4   3   8      824.68      745.65     19.85 o 
  -3   3   8     2021.06     2189.99     22.59 o 
  -2   3   8      222.61      423.08     10.34 o 
  -1   3   8       55.98      114.67      8.49 o 
   0   3   8     1781.74     1587.08     17.88 o 
   1   3   8    10270.92    10533.62     44.64 o 
   2   3   8     4249.65     4479.07     26.37 o 
   3   3   8     1407.08     1290.30     17.15 o 
   4   3   8     2886.94     2799.29     26.79 o 
   5   3   8     1148.82     1089.11     22.10 o 
   6   3   8      718.70      741.46     22.86 o 
   7   3   8     1336.00     1254.94     35.96 o 
   8   3   8        8.48       15.52     17.88 o 
   9   3   8       35.46       16.06     19.74 o 
  10   3   8      950.80      986.06     34.69 o 
  11   3   8      425.79      462.49     32.82 o 
  12   3   8       15.53       24.58     25.49 o 
  13   3   8      223.94      222.97     38.55 o 
  14   3   8        2.73       22.61     33.25 o 
  15   3   8      221.74      275.79     47.33 o 
  16   3   8      277.59      222.93     44.55 o 
 -17   4   8        0.87        0.35     47.37 o 
 -16   4   8      243.22      137.94     54.72 o 
 -15   4   8     1051.40      998.48     72.68 o 
 -14   4   8       47.26       93.28     44.39 o 
 -13   4   8      485.03      560.17     53.33 o 
 -12   4   8      179.39      187.66     38.83 o 
 -11   4   8       51.22       70.17     34.39 o 
 -10   4   8      271.41      301.00     39.54 o 
  -9   4   8       63.30       83.75     20.54 o 
  -8   4   8      141.51      191.29     26.45 o 
  -7   4   8     4176.50     4412.37     61.47 o 
  -6   4   8       46.68      104.89     18.51 o 
  -5   4   8      321.96      398.33     17.38 o 
  -4   4   8     1198.95     1206.93     21.52 o 
  -3   4   8     2996.04     2852.95     31.32 o 
  -2   4   8        3.27        0.26      6.29 o 
  -1   4   8     5128.96     5181.99     26.86 o 
   0   4   8     4260.95     4479.37     45.96 o 
   1   4   8      292.99      202.58     11.37 o 
   2   4   8      423.84      602.40     10.75 o 
   3   4   8     1251.29     1287.19     16.75 o 
   4   4   8      467.84      543.23     17.32 o 
   5   4   8     2038.47     2084.64     26.55 o 
   6   4   8       81.90       56.91     15.24 o 
   7   4   8      144.38      157.02     20.82 o 
   8   4   8      128.69      124.81     20.91 o 
   9   4   8       36.84       86.24     24.46 o 
  10   4   8      207.12      194.89     30.71 o 
  11   4   8     5258.05     5537.04     65.92 o 
  12   4   8      367.11      308.05     37.14 o 
  13   4   8        6.49       37.54     32.59 o 
  14   4   8      260.03      251.11     41.03 o 
  15   4   8      463.49      464.60     45.20 o 
  16   4   8        0.64       52.79     38.45 o 
 -17   5   8      388.70      362.86     93.58 o 
 -16   5   8        0.05       16.32     41.58 o 
 -15   5   8     1266.55     1400.18    232.39 o 
 -14   5   8      740.33      806.92     55.95 o 
 -13   5   8       35.26       77.95     46.00 o 
 -12   5   8      434.75      402.40     53.06 o 
 -11   5   8        9.38        4.69     28.96 o 
 -10   5   8      409.74      441.29     49.76 o 
  -9   5   8     1055.73     1126.17     38.76 o 
  -8   5   8     1650.80     1770.45     30.52 o 
  -7   5   8     4584.42     4590.68     48.91 o 
  -6   5   8      140.93      135.21     16.53 o 
  -5   5   8     4413.23     4075.28     33.62 o 
  -4   5   8    13440.69    14337.25     86.16 o 
  -3   5   8     2684.91     2968.43     24.71 o 
  -2   5   8     5234.16     5335.21     46.14 o 
  -1   5   8      105.00       76.67      5.73 o 
   0   5   8     5954.51     5973.50     67.50 o 
   1   5   8    13675.53    14811.72     70.30 o 
   2   5   8      737.58      924.13     13.95 o 
   3   5   8    10954.37    10788.79     52.32 o 
   4   5   8       55.21       44.12     10.73 o 
   5   5   8     3323.05     3327.91     32.33 o 
   6   5   8        0.40        0.12     11.82 o 
   7   5   8     2180.70     2337.25     34.18 o 
   8   5   8       43.18       34.86     21.74 o 
   9   5   8      156.89      145.56     24.63 o 
  10   5   8     1531.24     1509.04     38.70 o 
  11   5   8       60.17       47.13     28.27 o 
  12   5   8      169.38      155.79     32.54 o 
  13   5   8     1379.11     1350.10     51.96 o 
  14   5   8       60.77       99.01     40.28 o 
  15   5   8     1900.67     1937.64     70.88 o 
 -16   6   8       35.33        5.92     39.54 o 
 -15   6   8      132.49       77.03     48.62 o 
 -14   6   8      349.87      413.95     54.96 o 
 -13   6   8     1298.52     1415.05     57.57 o 
 -12   6   8       35.73      -10.01     33.94 o 
 -11   6   8     1085.59     1194.85     50.55 o 
 -10   6   8        1.70       -5.12     16.57 o 
  -9   6   8      443.80      473.31     23.04 o 
  -8   6   8     1650.76     1758.55     33.90 o 
  -7   6   8      871.62      912.68     28.49 o 
  -6   6   8     4505.99     4310.25     50.58 o 
  -5   6   8     2653.13     2815.84     27.37 o 
  -4   6   8      501.64      540.97     15.49 o 
  -3   6   8      749.21      796.61     14.01 o 
  -2   6   8      191.43      190.06     10.75 o 
  -1   6   8      919.66      665.24     18.26 o 
   0   6   8     1133.56     1130.51     25.31 o 
   1   6   8      483.76      367.70     16.43 o 
   2   6   8     1182.50     1095.63     13.50 o 
   3   6   8      843.50      992.25     15.50 o 
   4   6   8     2257.36     2427.56     25.13 o 
   5   6   8     1186.04     1234.63     22.70 o 
   6   6   8      338.03      315.30     20.44 o 
   7   6   8     5027.13     5083.44     48.38 o 
   8   6   8      652.25      741.02     27.50 o 
   9   6   8      342.95      384.59     30.27 o 
  10   6   8       91.83      110.32     25.96 o 
  11   6   8       56.53       69.43     26.11 o 
  12   6   8     1290.62     1291.38     43.25 o 
  13   6   8       70.98       99.66     37.87 o 
  14   6   8      246.73      209.87     40.55 o 
  15   6   8        0.31        7.44     33.62 o 
 -16   7   8       69.11       75.99     60.26 o 
 -15   7   8      197.85      212.51     62.23 o 
 -14   7   8      362.64      333.48     51.07 o 
 -13   7   8      334.80      340.52     48.19 o 
 -12   7   8      113.87      156.98     40.44 o 
 -11   7   8     1090.51     1178.93     32.66 o 
 -10   7   8      174.12      170.92     21.50 o 
  -9   7   8     3765.79     3655.03     43.76 o 
  -8   7   8     1580.05     1512.76     28.06 o 
  -7   7   8      234.39      229.46     20.38 o 
  -6   7   8       55.97       66.42     13.19 o 
  -5   7   8      758.91      755.33     20.58 o 
  -4   7   8       40.39       48.82     10.23 o 
  -3   7   8     7112.72     6763.27     37.82 o 
  -2   7   8      340.31      286.40     15.37 o 
  -1   7   8     3025.80     3063.80     37.70 o 
   0   7   8     4222.13     4433.77     43.77 o 
   1   7   8    10064.33    10520.63     66.94 o 
   2   7   8     3980.48     3876.92     22.84 o 
   3   7   8     2213.18     2219.70     20.60 o 
   4   7   8      316.21      290.29     13.80 o 
   5   7   8     5183.49     5421.36     39.00 o 
   6   7   8     6286.74     6183.25     45.07 o 
   7   7   8     4005.28     4212.24     42.31 o 
   8   7   8     2900.74     2925.46     42.35 o 
   9   7   8     5308.45     5421.45     59.84 o 
  10   7   8     1463.51     1585.72     38.90 o 
  11   7   8      152.46      134.57     35.00 o 
  12   7   8       23.93       47.25     29.88 o 
  13   7   8      575.15      513.24     39.67 o 
  14   7   8      166.90      189.70     37.90 o 
  15   7   8        1.56       -3.43     30.40 o 
 -16   8   8      625.48      431.12    117.97 o 
 -15   8   8      109.47      114.87     61.63 o 
 -14   8   8       99.88       77.84     44.45 o 
 -13   8   8       70.96       62.12     38.31 o 
 -12   8   8      270.71      230.79     25.05 o 
 -11   8   8      189.77      183.73     21.94 o 
 -10   8   8       33.48       50.08     21.03 o 
  -9   8   8     3041.54     3146.66     38.62 o 
  -8   8   8      814.15      835.51     22.45 o 
  -7   8   8      140.94      125.67     13.60 o 
  -6   8   8     1895.09     1794.09     27.52 o 
  -5   8   8       59.02       26.38     10.97 o 
  -4   8   8    14489.86    14692.06     70.56 o 
  -3   8   8       59.60       65.91      6.52 o 
  -2   8   8     2029.85     2220.80     34.03 o 
  -1   8   8     1059.22     1193.04     28.23 o 
   0   8   8     1518.80     1355.23     30.87 o 
   1   8   8      230.14      172.19     16.60 o 
   2   8   8     7508.67     7495.51     39.75 o 
   3   8   8     2717.96     3022.34     23.37 o 
   4   8   8    12094.80    12447.57     62.31 o 
   5   8   8     2958.82     3036.44     31.66 o 
   6   8   8     1270.91     1409.24     37.82 o 
   7   8   8      355.77      319.77     21.94 o 
   8   8   8       26.37        7.93     17.87 o 
   9   8   8     2246.28     2362.32     40.34 o 
  10   8   8       49.90       66.62     23.86 o 
  11   8   8        5.97       11.71     24.77 o 
  12   8   8      757.73      742.63     44.39 o 
  13   8   8       21.77      -13.65     28.81 o 
  14   8   8     1145.28     1232.00     67.53 o 
  15   8   8        0.45       -7.73     31.44 o 
 -16   9   8      324.86      242.63     66.75 o 
 -15   9   8       53.77       35.75     44.11 o 
 -14   9   8      390.24      423.29     44.39 o 
 -13   9   8      445.93      410.78     31.34 o 
 -12   9   8      242.39      190.18     21.21 o 
 -11   9   8      566.09      679.01     42.65 o 
 -10   9   8      254.63      266.41     19.12 o 
  -9   9   8      485.55      430.35     24.23 o 
  -8   9   8      145.16      115.31     18.90 o 
  -7   9   8     1044.32     1036.85     24.03 o 
  -6   9   8      188.37      174.61     13.17 o 
  -5   9   8       81.88      103.31     12.36 o 
  -4   9   8      403.88      451.51     17.20 o 
  -3   9   8        3.34        5.25      5.16 o 
  -2   9   8     1112.74     1081.26     32.82 o 
  -1   9   8      578.82      594.94     26.20 o 
   0   9   8      940.97      706.89     24.63 o 
   1   9   8     2430.34     2174.05     29.12 o 
   2   9   8     2827.65     2896.41     36.82 o 
   3   9   8        0.35        1.41      6.52 o 
   4   9   8     1954.19     2082.90     24.65 o 
   5   9   8      276.90      322.94     17.17 o 
   6   9   8     2852.94     2941.36     31.85 o 
   7   9   8      495.78      496.91     24.06 o 
   8   9   8     1238.30     1128.06     35.23 o 
   9   9   8      751.72      858.86     38.71 o 
  10   9   8     1179.88     1264.72     43.28 o 
  11   9   8      378.56      352.45     46.87 o 
  12   9   8      126.25       79.30     30.92 o 
  13   9   8      576.22      605.50     48.96 o 
  14   9   8       40.51       26.73     31.66 o 
  15   9   8      292.13      234.88     48.64 o 
 -16  10   8       94.21      125.81     65.31 o 
 -15  10   8      202.20      170.85     79.07 o 
 -14  10   8       15.15       29.71     41.49 o 
 -13  10   8      215.68      209.19     40.93 o 
 -12  10   8       19.71       22.32     14.09 o 
 -11  10   8      165.00      153.29     16.25 o 
 -10  10   8      324.67      343.54     22.73 o 
  -9  10   8      868.15      931.07     48.16 o 
  -8  10   8     2425.92     2319.75     43.54 o 
  -7  10   8      235.85      274.15     12.49 o 
  -6  10   8     1097.40     1065.20     32.37 o 
  -5  10   8      138.41      136.45     22.75 o 
  -4  10   8      712.52      733.57     31.22 o 
  -3  10   8     1378.09     1467.62     14.17 o 
  -2  10   8      502.67      588.43     21.04 o 
  -1  10   8       55.17       33.99     15.05 o 
   0  10   8     1088.44      966.96     31.66 o 
   1  10   8     3110.42     3223.95     35.05 o 
   2  10   8    17562.40    18215.70    107.93 o 
   3  10   8      529.64      575.65     13.56 o 
   4  10   8     1494.17     1542.65     23.89 o 
   5  10   8     4065.88     4322.26     35.23 o 
   6  10   8     2102.02     2072.99     34.39 o 
   7  10   8       11.65        6.20     14.88 o 
   8  10   8       28.41       42.28     23.95 o 
   9  10   8      999.37     1016.44     39.84 o 
  10  10   8     1846.10     1737.63     48.92 o 
  11  10   8      284.99      297.59     36.59 o 
  12  10   8     1464.14     1633.40     72.18 o 
  13  10   8      582.44      503.90    107.97 o 
  14  10   8       18.83       26.69     31.27 o 
  15  10   8      215.57      139.90     42.21 o 
 -16  11   8        2.28      -23.29     48.33 o 
 -15  11   8      761.08      696.44     73.44 o 
 -14  11   8      543.30      647.76     63.83 o 
 -13  11   8       82.84       30.13     38.56 o 
 -12  11   8       22.85       35.04     29.29 o 
 -11  11   8      118.04       75.33     16.35 o 
 -10  11   8      446.25      361.18     38.40 o 
  -9  11   8      127.80      117.66     30.10 o 
  -8  11   8      444.81      410.68     37.29 o 
  -7  11   8      182.95      195.22     24.10 o 
  -6  11   8     3049.86     3122.16     46.40 o 
  -5  11   8      367.77      389.61     18.24 o 
  -4  11   8     1411.08     1388.73     19.67 o 
  -3  11   8     1119.22     1133.83     16.92 o 
  -2  11   8      308.88      415.94     24.74 o 
  -1  11   8      935.76     1117.83     31.94 o 
   0  11   8      512.33      400.32     23.35 o 
   1  11   8     5006.14     5177.60     51.78 o 
   2  11   8    12958.76    12824.57     82.24 o 
   3  11   8     5003.86     5206.32     36.37 o 
   4  11   8      984.50     1006.94     18.76 o 
   5  11   8     1990.55     2001.31     30.18 o 
   6  11   8     5313.70     5463.88     49.07 o 
   7  11   8       14.65       20.07     17.54 o 
   8  11   8      687.57      651.26     35.50 o 
   9  11   8      788.15      766.42     32.72 o 
  10  11   8        6.46       32.91     24.20 o 
  11  11   8       66.52       47.31     29.53 o 
  12  11   8        4.83       27.91     29.32 o 
  13  11   8       67.96       25.31     34.19 o 
  14  11   8        0.03      -21.24     33.06 o 
  15  11   8      795.19      708.81     57.04 o 
 -15  12   8       43.36       68.29     51.04 o 
 -14  12   8        8.95       51.92     52.33 o 
 -13  12   8      237.42      274.43     77.15 o 
 -12  12   8     1877.12     2074.28     75.59 o 
 -11  12   8      948.80     1037.76     58.50 o 
 -10  12   8     1357.92     1245.51     46.86 o 
  -9  12   8      512.78      616.39     38.82 o 
  -8  12   8      445.23      538.31     36.87 o 
  -7  12   8      144.70      143.53     26.44 o 
  -6  12   8     1064.55     1066.32     31.63 o 
  -5  12   8      164.00      145.26     14.52 o 
  -4  12   8     1224.60     1230.25     19.59 o 
  -3  12   8     1850.83     1847.95     16.79 o 
  -2  12   8      403.08      508.35     20.86 o 
  -1  12   8      900.69      855.05     25.97 o 
   0  12   8     2224.43     2471.55     49.10 o 
   1  12   8     4029.75     3860.74     50.42 o 
   2  12   8     1203.46     1317.95     30.24 o 
   3  12   8       11.94        2.02      8.90 o 
   4  12   8      599.59      592.92     19.46 o 
   5  12   8      194.60      175.62     19.78 o 
   6  12   8      158.92      174.21     21.46 o 
   7  12   8      284.09      251.98     21.46 o 
   8  12   8     1055.36     1099.73     34.44 o 
   9  12   8     1808.33     1788.52     43.62 o 
  10  12   8      197.71      169.74     29.11 o 
  11  12   8      648.80      656.63     49.23 o 
  12  12   8       46.68       67.46     39.86 o 
  13  12   8      952.85     1024.10     48.77 o 
  14  12   8      143.19       84.28     41.63 o 
 -15  13   8      131.12       68.70     49.93 o 
 -14  13   8      187.22      156.44     57.51 o 
 -13  13   8        1.09      -20.52     37.45 o 
 -12  13   8        0.67      -12.98     33.37 o 
 -11  13   8       47.35       31.60     32.33 o 
 -10  13   8      477.54      438.50     44.73 o 
  -9  13   8     3122.40     3048.52     57.55 o 
  -8  13   8       47.91       66.01     25.90 o 
  -7  13   8     6172.67     6189.21     69.43 o 
  -6  13   8      194.29      168.01     20.89 o 
  -5  13   8     5805.33     5931.48     93.82 o 
  -4  13   8       96.62       75.00     14.30 o 
  -3  13   8     1084.51     1089.11     13.97 o 
  -2  13   8       54.61       34.85     14.90 o 
  -1  13   8      192.45      192.87     23.81 o 
   0  13   8      289.52      304.33     25.61 o 
   1  13   8     2238.04     2442.17     36.99 o 
   2  13   8      176.48      283.24     23.85 o 
   3  13   8     8264.33     8552.04     45.52 o 
   4  13   8      154.53      141.38     16.62 o 
   5  13   8     2827.47     2861.93     37.94 o 
   6  13   8      926.05      959.84     27.09 o 
   7  13   8      403.77      362.92     26.57 o 
   8  13   8        1.47       -3.53     15.82 o 
   9  13   8       48.62       56.89     23.62 o 
  10  13   8      703.51      699.06     43.73 o 
  11  13   8      511.54      536.65     40.45 o 
  12  13   8       65.40       66.37     31.41 o 
  13  13   8      361.70      302.12     57.75 o 
  14  13   8        7.29        5.59     35.27 o 
 -15  14   8      822.04      782.09    107.85 o 
 -14  14   8      176.85      218.73     61.98 o 
 -13  14   8     2510.73     2690.21     91.01 o 
 -12  14   8       80.63       62.33     39.64 o 
 -11  14   8      183.22      183.39     43.76 o 
 -10  14   8      909.09      958.62     45.97 o 
  -9  14   8      611.20      684.34     45.82 o 
  -8  14   8      214.01      163.02     26.76 o 
  -7  14   8        4.18        8.29     18.76 o 
  -6  14   8     6238.16     6441.28     61.02 o 
  -5  14   8     2536.11     2641.56     37.00 o 
  -4  14   8      792.77      832.62     37.24 o 
  -3  14   8     5151.96     5280.28     32.72 o 
  -2  14   8      196.81      181.33     23.10 o 
  -1  14   8     4276.67     4277.70     85.29 o 
   0  14   8       60.87       79.93     24.76 o 
   1  14   8      287.79      393.17     25.41 o 
   2  14   8     1057.97     1076.29     24.96 o 
   3  14   8      134.85      131.69     14.09 o 
   4  14   8     3812.16     3787.66     41.35 o 
   5  14   8     1053.99     1119.43     29.25 o 
   6  14   8       49.68       48.12     16.97 o 
   7  14   8     2090.98     2022.89     39.89 o 
   8  14   8      136.13      142.15     30.06 o 
   9  14   8     1145.14     1246.75     41.19 o 
  10  14   8       35.66       51.50     26.69 o 
  11  14   8      605.74      570.62     70.80 o 
  12  14   8      407.94      420.62     42.96 o 
  13  14   8      338.51      237.24     56.79 o 
  14  14   8       38.55       64.78     36.84 o 
 -15  15   8      181.19      183.71     65.52 o 
 -14  15   8      644.72      688.35     85.13 o 
 -13  15   8      639.29      685.79     64.40 o 
 -12  15   8      719.35      685.42     58.19 o 
 -11  15   8     1187.72     1252.81     83.20 o 
 -10  15   8      807.07      761.94     44.00 o 
  -9  15   8     5244.14     5224.83     73.63 o 
  -8  15   8      202.42      190.97     31.19 o 
  -7  15   8       20.57       36.96     25.76 o 
  -6  15   8     5031.49     4995.28     63.23 o 
  -5  15   8     1070.17     1113.77     36.66 o 
  -4  15   8     1890.51     1843.67     29.11 o 
  -3  15   8     3368.06     3412.40     26.19 o 
  -2  15   8     3268.36     3216.26     54.10 o 
  -1  15   8        0.28        7.73     20.52 o 
   0  15   8      617.26      638.57     34.49 o 
   1  15   8       86.90       95.02     23.30 o 
   2  15   8      236.56      268.15      9.98 o 
   3  15   8     4299.50     4593.83     61.37 o 
   4  15   8       51.93       44.95     12.45 o 
   5  15   8      304.92      327.95     33.82 o 
   6  15   8       25.21       25.14     20.16 o 
   7  15   8      123.48      139.70     22.52 o 
   8  15   8      174.98      133.92     23.33 o 
   9  15   8     1220.32     1199.86     45.45 o 
  10  15   8      951.72     1057.72     40.09 o 
  11  15   8       29.56      -30.20     30.20 o 
  12  15   8       31.34       12.76     32.56 o 
  13  15   8      694.18      651.51    107.96 o 
  14  15   8        9.16       27.65     37.80 o 
 -14  16   8        3.48      -56.80     59.39 o 
 -13  16   8       22.22       50.00     46.30 o 
 -12  16   8        2.65       42.60     37.84 o 
 -11  16   8     3018.47     3048.78     80.47 o 
 -10  16   8      124.65      117.66     48.31 o 
  -9  16   8     2997.04     3132.04     77.69 o 
  -8  16   8     1264.93     1219.15     46.36 o 
  -7  16   8     4924.17     4855.41     59.21 o 
  -6  16   8     1043.63     1123.34     37.80 o 
  -5  16   8     3630.10     3836.01     41.27 o 
  -4  16   8      565.24      625.06     20.71 o 
  -3  16   8     3032.57     2847.12     60.67 o 
  -2  16   8     8426.35     8573.16    130.88 o 
  -1  16   8     1285.18     1232.12     11.04 o 
   0  16   8      424.55      519.13     31.86 o 
   1  16   8     4277.36     3895.79     24.22 o 
   2  16   8     3111.04     3259.06     37.32 o 
   3  16   8      109.62      144.62     15.90 o 
   4  16   8     2743.75     2756.06     33.32 o 
   5  16   8      849.99      811.50     28.75 o 
   6  16   8      855.32      879.71     35.22 o 
   7  16   8     2497.08     2408.43     48.45 o 
   8  16   8      374.53      297.12     27.73 o 
   9  16   8       12.19       13.11     21.87 o 
  10  16   8      162.82      129.99     36.51 o 
  11  16   8      217.76      248.66     37.08 o 
  12  16   8       49.82       57.06     32.76 o 
  13  16   8      428.16      366.91     75.32 o 
 -14  17   8      541.92      556.68     61.35 o 
 -13  17   8        0.21       15.76     38.51 o 
 -12  17   8     3531.73     3492.25     90.73 o 
 -11  17   8       48.70       64.32     35.55 o 
 -10  17   8      659.34      717.96     49.82 o 
  -9  17   8        1.17       17.21     31.90 o 
  -8  17   8       33.91       20.89     23.34 o 
  -7  17   8      637.37      649.52     29.12 o 
  -6  17   8      139.96      100.66     23.39 o 
  -5  17   8     1324.55     1274.63     39.97 o 
  -4  17   8      567.25      679.78     18.89 o 
  -3  17   8     5018.97     4878.67     41.11 o 
  -2  17   8       11.90       15.34     14.07 o 
  -1  17   8      860.30      736.74     13.60 o 
   0  17   8       11.58       17.18      7.30 o 
   1  17   8     4082.02     4141.26     30.24 o 
   2  17   8     4749.95     4899.32     44.50 o 
   3  17   8     1380.64     1280.70     60.16 o 
   4  17   8      605.86      570.49     21.88 o 
   5  17   8      297.82      262.91     32.03 o 
   6  17   8     3685.45     3721.28     51.77 o 
   7  17   8      343.46      302.26     33.85 o 
   8  17   8       81.05       90.32     30.02 o 
   9  17   8       46.94       21.56     23.86 o 
  10  17   8       89.09       93.48     30.35 o 
  11  17   8       19.12       18.50     28.90 o 
  12  17   8       35.03       35.42     33.41 o 
  13  17   8       29.84       49.53     41.59 o 
 -14  18   8       73.22       71.69     52.90 o 
 -13  18   8       47.07       63.67     44.96 o 
 -12  18   8       68.55       47.96     38.78 o 
 -11  18   8      278.84      241.56     46.68 o 
 -10  18   8      367.11      412.28     52.34 o 
  -9  18   8      122.15      108.89     32.58 o 
  -8  18   8     1780.51     1839.94     43.00 o 
  -7  18   8      451.40      505.07     28.14 o 
  -6  18   8     1421.26     1498.92     35.91 o 
  -5  18   8      816.64      782.97     24.60 o 
  -4  18   8      462.63      517.86     19.77 o 
  -3  18   8     3266.26     3152.20     32.70 o 
  -2  18   8      826.64      855.03     14.69 o 
  -1  18   8      567.51      573.53     15.88 o 
   0  18   8     1034.72     1079.62     17.93 o 
   1  18   8      173.96      206.83     17.91 o 
   2  18   8     1231.85     1320.19     32.49 o 
   3  18   8        1.13       14.62     11.15 o 
   4  18   8     1566.95     1740.31     33.55 o 
   5  18   8      272.79      327.39     23.90 o 
   6  18   8     3110.90     3313.81     63.94 o 
   7  18   8       36.98       43.48     25.19 o 
   8  18   8      183.89      167.49     32.22 o 
   9  18   8        0.80       43.68     34.81 o 
  10  18   8      636.95      775.54     47.30 o 
  11  18   8      235.12      223.45     42.17 o 
  12  18   8       15.92       -8.33     27.94 o 
  13  18   8       62.42      102.14     37.92 o 
 -13  19   8       62.11       75.34     46.81 o 
 -12  19   8      190.67      198.15     64.27 o 
 -11  19   8        0.84      -21.56     50.04 o 
 -10  19   8      231.26      287.61     39.36 o 
  -9  19   8       58.43       29.73     28.68 o 
  -8  19   8     1351.29     1295.92     46.90 o 
  -7  19   8      276.78      276.13     59.53 o 
  -6  19   8        7.06      -18.49     18.49 o 
  -5  19   8     1065.02     1111.86     34.17 o 
  -4  19   8     3545.27     3608.71     46.58 o 
  -3  19   8      473.26      429.65     23.11 o 
  -2  19   8       19.41       25.39      9.06 o 
  -1  19   8      584.81      633.22     14.77 o 
   0  19   8      271.48      258.62     15.88 o 
   1  19   8      426.30      405.19     13.95 o 
   2  19   8      182.18      203.24     12.26 o 
   3  19   8      107.90       89.65     16.04 o 
   4  19   8       52.35       80.28     15.22 o 
   5  19   8     8952.79     8906.56     83.59 o 
   6  19   8       14.90       29.48     19.36 o 
   7  19   8       77.50      120.62     32.62 o 
   8  19   8     1734.88     1753.08     45.78 o 
   9  19   8       77.93      101.80     40.87 o 
  10  19   8      375.59      411.21     43.70 o 
  11  19   8       62.49       32.18     36.85 o 
  12  19   8      131.00       68.63     45.00 o 
 -13  20   8      588.28      587.30     70.95 o 
 -12  20   8       18.19       19.08     57.56 o 
 -11  20   8      420.58      366.02     54.45 o 
 -10  20   8       60.05       29.60     35.00 o 
  -9  20   8      456.94      356.66    143.90 o 
  -8  20   8       69.71       66.33     35.06 o 
  -7  20   8      330.40      238.16     61.47 o 
  -6  20   8        2.66       38.33     25.44 o 
  -5  20   8      106.08      115.63     18.46 o 
  -4  20   8       50.89       59.05     16.26 o 
  -3  20   8     1372.22     1372.39     29.40 o 
  -2  20   8      387.24      315.28     16.71 o 
  -1  20   8     3816.76     3928.06     81.48 o 
   0  20   8       21.02       26.24      9.23 o 
   1  20   8      930.76      940.46     17.52 o 
   2  20   8      127.63      158.65     15.08 o 
   3  20   8       39.71       38.06     14.26 o 
   4  20   8       12.90       -5.65     17.52 o 
   5  20   8     1164.87     1149.80     28.77 o 
   6  20   8      235.64      239.57     31.46 o 
   7  20   8     1641.49     1696.41     83.88 o 
   8  20   8      103.18      114.87     38.70 o 
   9  20   8     2866.44     3073.46     69.15 o 
  10  20   8       37.50       28.90     40.92 o 
  11  20   8       39.05       73.27     42.69 o 
  12  20   8      294.15      278.27     74.94 o 
 -12  21   8        0.21       -1.89     33.77 o 
 -11  21   8      340.01      301.24     45.72 o 
 -10  21   8      210.24      183.71     58.05 o 
  -9  21   8      743.75      739.60    132.06 o 
  -8  21   8      380.14      374.58    108.28 o 
  -7  21   8     1060.93     1025.28     38.01 o 
  -6  21   8      324.62      348.63     29.06 o 
  -5  21   8     2520.76     2532.29     37.69 o 
  -4  21   8       44.34       10.54     20.31 o 
  -3  21   8     1578.98     1531.35     33.61 o 
  -2  21   8       58.06       67.80     12.99 o 
  -1  21   8       62.08       68.36     17.78 o 
   0  21   8     1417.99     1312.41     23.26 o 
   1  21   8     5823.14     6078.86     55.28 o 
   2  21   8      616.33      677.58     27.95 o 
   3  21   8     1669.76     1736.47     49.19 o 
   4  21   8      341.03      413.06     21.16 o 
   5  21   8      504.02      468.72     46.84 o 
   6  21   8     2003.62     2096.46     64.38 o 
   7  21   8      186.26      191.59     25.89 o 
   8  21   8      969.90     1048.12     59.21 o 
   9  21   8      628.65      566.00     53.82 o 
  10  21   8       59.14       67.04     38.26 o 
  11  21   8      343.57      233.46     74.43 o 
 -12  22   8      361.83      401.90     66.29 o 
 -11  22   8      787.87      744.37     48.36 o 
 -10  22   8        8.94       15.62     28.68 o 
  -9  22   8      226.70      167.38     66.61 o 
  -8  22   8      247.53      206.55     77.31 o 
  -7  22   8      184.01      174.68     56.50 o 
  -6  22   8       93.49       40.78     23.53 o 
  -5  22   8     1921.92     1808.13     37.87 o 
  -4  22   8       88.40      135.60     28.42 o 
  -3  22   8     1235.41     1097.87     42.43 o 
  -2  22   8      909.47      927.99     21.09 o 
  -1  22   8     1853.66     1727.07     29.36 o 
   0  22   8      406.68      433.34     22.19 o 
   1  22   8     1110.60     1077.28     28.46 o 
   2  22   8     1516.58     1285.47     37.30 o 
   3  22   8      157.96      111.27     24.18 o 
   4  22   8      315.80      285.29     23.93 o 
   5  22   8      683.06      731.30     38.43 o 
   6  22   8        1.23       18.15     18.49 o 
   7  22   8     2311.67     2328.36     53.60 o 
   8  22   8        5.63        7.41     28.42 o 
   9  22   8      475.07      487.51     53.53 o 
  10  22   8      544.76      493.96     61.21 o 
  11  22   8      241.24      251.09     66.85 o 
 -11  23   8      131.93      108.02     46.58 o 
 -10  23   8      354.70      398.97     54.65 o 
  -9  23   8       98.62      111.01     42.29 o 
  -8  23   8      367.32      355.99     52.51 o 
  -7  23   8     1255.15     1146.40     45.86 o 
  -6  23   8        0.38      -17.51     24.10 o 
  -5  23   8      684.29      722.48     54.40 o 
  -4  23   8      434.75      327.19     92.60 o 
  -3  23   8        7.55       34.71     36.45 o 
  -2  23   8       34.19       28.28     14.65 o 
  -1  23   8        0.89       18.95     14.63 o 
   0  23   8      325.90      316.27     22.95 o 
   1  23   8      794.13      863.60     27.73 o 
   2  23   8      285.28      285.58     18.59 o 
   3  23   8       10.66        5.61     16.07 o 
   4  23   8      252.88      261.11     30.56 o 
   5  23   8     1108.74     1115.51     38.91 o 
   6  23   8     1788.48     1788.83     38.90 o 
   7  23   8     1335.31     1297.71     42.81 o 
   8  23   8      121.58      106.21     27.49 o 
   9  23   8      566.70      510.59     67.14 o 
  10  23   8      273.40      287.73     54.57 o 
 -11  24   8        5.67      -12.39     33.51 o 
 -10  24   8      137.31      109.49     45.07 o 
  -9  24   8       23.45       52.27     49.14 o 
  -8  24   8        5.34       12.47     28.23 o 
  -7  24   8      162.61       64.50     45.44 o 
  -6  24   8      270.81      219.49     43.21 o 
  -5  24   8        1.20       -9.11     17.17 o 
  -4  24   8       74.56      100.67     35.74 o 
  -3  24   8      477.03      405.84     50.81 o 
  -2  24   8        5.11        6.74     10.82 o 
  -1  24   8      127.89       73.18     13.95 o 
   0  24   8      260.84      243.25     19.79 o 
   1  24   8     1225.27     1207.03     32.06 o 
   2  24   8     1143.20      997.93     35.25 o 
   3  24   8       77.85      121.90     19.75 o 
   4  24   8     2648.16     2775.13     45.86 o 
   5  24   8      262.23      200.16     34.77 o 
   6  24   8      108.01      144.68     27.03 o 
   7  24   8      356.86      318.12     31.26 o 
   8  24   8       29.47        4.99     20.84 o 
   9  24   8      392.25      330.69     43.70 o 
  10  24   8       98.76       49.73     45.23 o 
 -10  25   8      172.83      187.43     61.62 o 
  -9  25   8        0.37       21.17     33.60 o 
  -8  25   8       74.11       53.49     36.28 o 
  -7  25   8       68.76       52.76     62.66 o 
  -6  25   8      229.07      174.59     45.42 o 
  -5  25   8      406.03      458.97     39.86 o 
  -4  25   8     1145.69     1076.43     45.33 o 
  -3  25   8       13.49        1.01     32.16 o 
  -2  25   8     1482.56     1501.35     38.99 o 
  -1  25   8     1268.13     1220.74     27.53 o 
   0  25   8     4683.73     4589.17     63.64 o 
   1  25   8        2.45       13.53     18.77 o 
   2  25   8        5.84       -9.97     15.33 o 
   3  25   8      409.45      439.11     45.70 o 
   4  25   8      298.21      258.17     34.40 o 
   5  25   8       35.84       31.12     26.56 o 
   6  25   8      258.07      219.75     38.20 o 
   7  25   8        5.73       16.88     24.30 o 
   8  25   8      589.03      467.84    117.81 o 
   9  25   8        5.89        9.12     27.84 o 
  -9  26   8       91.63       38.12     33.28 o 
  -8  26   8      218.90      119.18     76.73 o 
  -7  26   8      227.61       80.65     55.49 o 
  -6  26   8      108.75        9.02     21.64 o 
  -5  26   8      517.22      397.16     55.86 o 
  -4  26   8       52.69       95.72     32.29 o 
  -3  26   8       57.59       48.41     27.53 o 
  -2  26   8      104.83      106.12     21.32 o 
  -1  26   8      373.02      223.25     28.17 o 
   0  26   8       79.11       80.88     22.19 o 
   1  26   8        2.04       12.53     27.26 o 
   2  26   8     1142.26     1033.24    242.87 o 
   3  26   8        6.34       -7.10     16.68 o 
   4  26   8     3387.04     3476.33     84.51 o 
   5  26   8      109.98      115.58     46.47 o 
   6  26   8      257.51      303.37     58.23 o 
   7  26   8       25.20       12.20     40.50 o 
   8  26   8      183.30      261.92     76.68 o 
  -8  27   8      102.64       40.62     50.88 o 
  -7  27   8      192.42       55.89     35.13 o 
  -6  27   8      337.36      331.46     60.15 o 
  -5  27   8        1.81      -29.76     49.46 o 
  -4  27   8       29.94      127.53     80.96 o 
  -3  27   8      359.73      245.09    136.41 o 
  -2  27   8     1031.14      945.97    103.14 o 
  -1  27   8     1141.67     1233.19    104.24 o 
   0  27   8      322.62      249.96     55.78 o 
   1  27   8        0.85       20.28     45.77 o 
   2  27   8      119.53       86.50     68.76 o 
   4  27   8      439.44      459.39     57.04 o 
   5  27   8      168.12      147.24     55.05 o 
   6  27   8       11.01       28.42     46.02 o 
   7  27   8        0.27       44.60     50.71 o 
  -7  28   8      219.39       70.57    110.90 o 
  -6  28   8      213.26      270.81     98.15 o 
  -5  28   8        6.93      -15.43     55.38 o 
  -4  28   8       25.68     -104.24    104.24 o 
  -3  28   8      125.03      143.35     65.26 o 
  -2  28   8       17.08       -2.55     41.95 o 
  -1  28   8      383.35      339.35     88.72 o 
   1  28   8      468.08      572.24    107.57 o 
   4  28   8      946.73     1046.59     66.54 o 
   5  28   8       21.35       37.13     45.67 o 
   6  28   8     1456.76     1673.26    305.26 o 
  -6  29   8      185.20      234.28     75.37 o 
  -5  29   8      556.85      618.98     87.07 o 
  -4  29   8       89.80      204.05    117.55 o 
  -3  29   8       96.19       -1.11     74.30 o 
   1  29   8      358.87      446.92    107.57 o 
   4  29   8       79.48       33.37     53.29 o 
   5  29   8      462.40      435.40     61.26 o 
  -1  30   8       12.48      -18.85     77.63 o 
   2  30   8      134.50      161.91    100.92 o 
   3  30   8      260.64      278.36    174.11 o 
   4  30   8       18.52       -3.74     46.05 o 
 -15   0   9      267.69      157.67    143.61 o 
 -13   0   9        5.20       72.25     53.03 o 
 -11   0   9    11060.56    11129.74    342.12 o 
  -9   0   9    10660.57    11202.33    139.84 o 
  -7   0   9     6409.45     6555.73     69.69 o 
  -5   0   9      306.11      327.37     28.42 o 
  -3   0   9     1987.31     1653.30     25.61 o 
  -1   0   9      507.26      394.85     14.46 o 
   1   0   9      260.67      348.74     16.50 o 
   3   0   9     4009.75     4310.54     43.19 o 
   5   0   9      773.16      746.51     28.09 o 
   7   0   9     1139.37     1380.94     41.84 o 
   9   0   9      604.23      533.62     43.98 o 
  11   0   9       36.07       42.24     47.38 o 
  13   0   9      508.80      582.75     57.50 o 
  15   0   9      655.91      472.45    213.81 o 
 -16   1   9      630.75      456.28    208.09 o 
 -15   1   9     1235.06     1350.61     76.87 o 
 -14   1   9      430.42      475.61     60.53 o 
 -13   1   9       13.45      -27.79     37.67 o 
 -12   1   9     1077.90     1076.93     51.24 o 
 -11   1   9     1876.31     1912.38     83.40 o 
 -10   1   9      290.50      401.33     36.34 o 
  -9   1   9     1743.84     1794.83     42.63 o 
  -8   1   9      441.47      453.42     24.00 o 
  -7   1   9        0.44       -4.80     14.17 o 
  -6   1   9      388.55      385.97     21.83 o 
  -5   1   9     2396.58     2351.99     35.04 o 
  -4   1   9     1170.39     1221.79     29.08 o 
  -3   1   9      494.03      458.97     14.14 o 
  -2   1   9      368.94      342.69     12.68 o 
  -1   1   9     7043.20     7321.22     40.14 o 
   0   1   9       11.14       21.09      9.74 o 
   1   1   9      888.94      692.71     12.46 o 
   2   1   9      335.38      387.11     14.42 o 
   3   1   9     4509.55     4707.24     31.39 o 
   4   1   9     2924.07     2736.66     32.82 o 
   5   1   9       89.75       72.60     15.46 o 
   6   1   9     1261.64     1242.27     25.77 o 
   7   1   9     2941.79     2930.13     41.32 o 
   8   1   9      129.27      124.08     23.10 o 
   9   1   9       19.19       39.53     22.22 o 
  10   1   9      103.34      102.55     28.57 o 
  11   1   9      759.14      798.22     39.31 o 
  12   1   9       43.58       56.75     29.66 o 
  13   1   9      334.38      344.29     44.88 o 
  14   1   9      280.03      109.59     60.92 o 
  15   1   9      244.73      118.47     38.40 o 
 -16   2   9        5.27       -6.16     42.90 o 
 -15   2   9      186.82      155.30     61.31 o 
 -14   2   9      120.66      125.94     43.33 o 
 -13   2   9       96.93      148.22     47.46 o 
 -12   2   9      891.74      883.54     50.07 o 
 -11   2   9     2562.03     2540.50     64.20 o 
 -10   2   9      729.99      863.47     49.94 o 
  -9   2   9      908.20      967.83     32.43 o 
  -8   2   9      285.31      328.84     22.11 o 
  -7   2   9     9190.42     9163.00     64.97 o 
  -6   2   9      348.20      427.94     20.57 o 
  -5   2   9     7439.26     7671.48     62.54 o 
  -4   2   9     1223.64     1072.82     25.87 o 
  -3   2   9      136.13      128.69      9.93 o 
  -2   2   9      386.95      397.32     13.08 o 
  -1   2   9       43.93       32.84      7.27 o 
   0   2   9     1027.47      965.82     17.52 o 
   1   2   9     1437.79     1167.74     16.38 o 
   2   2   9     3542.38     3455.99     26.32 o 
   3   2   9     3162.81     2931.33     27.08 o 
   4   2   9      865.25      982.85     19.97 o 
   5   2   9     1185.05     1313.47     23.14 o 
   6   2   9     3989.93     4249.53     41.49 o 
   7   2   9      159.95      148.31     21.45 o 
   8   2   9        8.51        0.20     16.04 o 
   9   2   9      174.33      202.06     26.36 o 
  10   2   9     1846.67     1888.22     43.56 o 
  11   2   9       22.70       -9.26     21.92 o 
  12   2   9      148.43      123.14     30.69 o 
  13   2   9      383.17      356.52     52.91 o 
  14   2   9       37.43       32.31     31.70 o 
  15   2   9       89.63       63.49     35.95 o 
 -16   3   9      558.57      512.04    116.30 o 
 -15   3   9       19.64       59.51     47.14 o 
 -14   3   9     1319.72     1413.21     62.21 o 
 -13   3   9      434.33      503.05     47.25 o 
 -12   3   9     3464.88     3600.37     87.71 o 
 -11   3   9     1635.38     1746.26     52.33 o 
 -10   3   9     4421.82     4681.65     58.98 o 
  -9   3   9        4.04       19.37     24.31 o 
  -8   3   9     1868.64     1919.63     39.31 o 
  -7   3   9      290.18      331.82     20.43 o 
  -6   3   9      280.77      341.47     19.92 o 
  -5   3   9      878.67      960.61     30.34 o 
  -4   3   9     4746.23     4616.73     46.26 o 
  -3   3   9      139.19      166.58     10.32 o 
  -2   3   9     2947.99     2910.66     20.71 o 
  -1   3   9       73.45       77.51      8.47 o 
   0   3   9     1781.89     1740.03     20.12 o 
   1   3   9      276.93      402.18     14.96 o 
   2   3   9     5749.90     5293.71     33.73 o 
   3   3   9       37.90       20.90      8.95 o 
   4   3   9       21.35       48.00     11.50 o 
   5   3   9      979.36     1056.49     23.81 o 
   6   3   9      866.09      867.18     27.90 o 
   7   3   9      124.01       91.12     19.06 o 
   8   3   9      467.75      528.49     27.66 o 
   9   3   9     2209.85     2256.77     39.61 o 
  10   3   9        0.99        8.56     20.73 o 
  11   3   9      152.29      100.73     36.57 o 
  12   3   9       18.36       -5.63     27.03 o 
  13   3   9      141.38       87.88     38.12 o 
  14   3   9      479.79      388.80    127.29 o 
  15   3   9      160.54      118.33     40.32 o 
 -16   4   9       19.41        5.28     35.07 o 
 -15   4   9      220.31      192.59     62.05 o 
 -14   4   9      956.27     1113.64     63.64 o 
 -13   4   9       40.22       35.37     35.85 o 
 -12   4   9     6437.68     6619.53     88.38 o 
 -11   4   9      467.66      494.29     33.90 o 
 -10   4   9       25.16       35.43     23.42 o 
  -9   4   9     1235.50     1275.42     31.91 o 
  -8   4   9      415.29      478.14     32.49 o 
  -7   4   9       19.11       19.06     14.34 o 
  -6   4   9      494.94      507.75     20.84 o 
  -5   4   9       50.93       55.61     13.49 o 
  -4   4   9     3317.25     3304.72     35.31 o 
  -3   4   9      138.06      132.04     13.19 o 
  -2   4   9     1742.96     1685.57     16.12 o 
  -1   4   9        4.25        6.00      6.58 o 
   0   4   9     1112.89      989.21     13.13 o 
   1   4   9     1404.21     1664.93     19.81 o 
   2   4   9      170.08      145.03     14.41 o 
   3   4   9     1012.44     1108.20     18.00 o 
   4   4   9      122.90       69.33     14.01 o 
   5   4   9     2420.83     2519.06     28.39 o 
   6   4   9       93.61      115.32     16.90 o 
   7   4   9      241.10      284.17     25.27 o 
   8   4   9      191.22      259.05     25.36 o 
   9   4   9      220.88      177.75     31.82 o 
  10   4   9     7703.26     7736.63     73.95 o 
  11   4   9      293.49      313.34     40.43 o 
  12   4   9        4.51       15.05     25.86 o 
  13   4   9       19.98       20.56     31.90 o 
  14   4   9      147.69      122.06     38.90 o 
  15   4   9        0.15       -9.80     37.41 o 
 -16   5   9     1347.32     1536.21     81.74 o
[truncated: 228,002 more chars]
